# Supplementary material for: The C:N:P:S stoichiometry of soil organic matter
Source: Biogeochemistry. 2016 Sep 23;130(1):117–31. doi: 10.1007/s10533-016-0247-z (PMC7175710; doi:10.1007/s10533-016-0247-z)
Supplement: Supplementary file 2 — Supplementary material 2 (XLSX 276 kb) [file 10533_2016_247_MOESM2_ESM.xlsx]

## Sheet: All soils data
Data set	Date	Country	Climate	Site name / grid ref	Vegetation	Vegetation class	Cultivated/natural	Soil type from publication	pedogenetic grouping	Horizon	Depth (cm)	top/sub	method for Porg	%C	%N	%P	%S	NC	PC	SC
SD_01	1960	New Zealand	Temperate	Conroy	grass/herbs	grassland	semi-natural	brown-grey earth	clay transport	A1		T	difference	0.7	0.12	0.019		0.171429	0.0271429
SD_01	1960	New Zealand	Temperate	Conroy	grass/herbs	grassland	semi-natural	brown-grey earth	clay transport	B11		S	difference	0.5	0.08	0.019		0.16	0.038
SD_01	1960	New Zealand	Temperate	Conroy	grass/herbs	grassland	semi-natural	brown-grey earth	clay transport	B12		S	difference	0.3	0.05	0.012		0.166667	0.04
SD_01	1960	New Zealand	Temperate	Conroy	grass/herbs	grassland	semi-natural	brown-grey earth	clay transport	B2CY		S	difference	0.3	0.05	0.007		0.166667	0.0233333
SD_01	1960	New Zealand	Temperate	Manorburn	grass/herbs	grassland	semi-natural	brown-grey earth	clay transport	A1		T	difference	1.7	0.17	0.023		0.1	0.0135294
SD_01	1960	New Zealand	Temperate	Manorburn	grass/herbs	grassland	semi-natural	brown-grey earth	clay transport	A2		T	difference	1.2	0.13	0.021		0.108333	0.0175
SD_01	1960	New Zealand	Temperate	Manorburn	grass/herbs	grassland	semi-natural	brown-grey earth	clay transport	B22		S	difference	0.3	0.06	0.007		0.2	0.0233333
SD_01	1960	New Zealand	Temperate	Lowburn	grass/herbs	grassland	semi-natural	brown-grey earth	clay transport	A1		T	difference	1.6	0.13	0.018		0.08125	0.01125
SD_01	1960	New Zealand	Temperate	Lowburn	grass/herbs	grassland	semi-natural	brown-grey earth	clay transport	B1		S	difference	0.3	0.03	0.008		0.1	0.0266667
SD_01	1960	New Zealand	Temperate	Lowburn	grass/herbs	grassland	semi-natural	brown-grey earth	clay transport	B2CY		S	difference	0.2	0.03	0.007		0.15	0.035
SD_01	1960	New Zealand	Temperate	Lowburn	grass/herbs	grassland	semi-natural	brown-grey earth	clay transport	C		S	difference	0.1	0.02	0.003		0.2	0.03
SD_01	1960	New Zealand	Temperate	Cluden	grass/herbs	grassland	semi-natural	yellow-grey earth	raw	A11		T	difference	3	0.23	0.043		0.0766667	0.0143333
SD_01	1960	New Zealand	Temperate	Cluden	grass/herbs	grassland	semi-natural	yellow-grey earth	raw	A12		T	difference	1.9	0.16	0.039		0.0842105	0.0205263
SD_01	1960	New Zealand	Temperate	Cluden	grass/herbs	grassland	semi-natural	yellow-grey earth	raw	B		S	difference	0.8	0.09	0.027		0.1125	0.03375
SD_01	1960	New Zealand	Temperate	Cluden	grass/herbs	grassland	semi-natural	yellow-grey earth	raw	C12		S	difference	0.2	0.03	0.005		0.15	0.025
SD_01	1960	New Zealand	Temperate	Timaru	grass/herbs	grassland	semi-natural	yellow-grey earth	brown	A11		T	difference	4.6	0.33	0.047		0.0717391	0.0102174
SD_01	1960	New Zealand	Temperate	Timaru	grass/herbs	grassland	semi-natural	yellow-grey earth	brown	A12		T	difference	2.3	0.18	0.043		0.0782609	0.0186957
SD_01	1960	New Zealand	Temperate	Timaru	grass/herbs	grassland	semi-natural	yellow-grey earth	brown	A3		T	difference	1.1	0.1	0.027		0.0909091	0.0245455
SD_01	1960	New Zealand	Temperate	Timaru	grass/herbs	grassland	semi-natural	yellow-grey earth	brown	B21		S	difference	0.8	0.07	0.017		0.0875	0.02125
SD_01	1960	New Zealand	Temperate	Timaru	grass/herbs	grassland	semi-natural	yellow-grey earth	brown	B22		S	difference	0.6	0.06	0.015		0.1	0.025
SD_01	1960	New Zealand	Temperate	Timaru	grass/herbs	grassland	semi-natural	yellow-grey earth	brown	B2G		S	difference	0.4	0.05	0.012		0.125	0.03
SD_01	1960	New Zealand	Temperate	Timaru	grass/herbs	grassland	semi-natural	yellow-grey earth	brown	CX		S	difference	0.4	0.04	0.011		0.1	0.0275
SD_01	1960	New Zealand	Temperate	Lismore	grass/herbs	grassland	semi-natural	yellow-grey earth	brown	A11		T	difference	3.8	0.27	0.044		0.0710526	0.0115789
SD_01	1960	New Zealand	Temperate	Lismore	grass/herbs	grassland	semi-natural	yellow-grey earth	brown	A12		T	difference	2.8	0.22	0.043		0.0785714	0.0153571
SD_01	1960	New Zealand	Temperate	Lismore	grass/herbs	grassland	semi-natural	yellow-grey earth	brown	B2		S	difference	0.6	0.07	0.034		0.116667	0.0566667
SD_01	1960	New Zealand	Temperate	Lismore	grass/herbs	grassland	semi-natural	yellow-grey earth	brown	C1X		S	difference	0.6	0.07	0.024		0.116667	0.04
SD_01	1960	New Zealand	Temperate	Steward	grass/herbs	grassland	semi-natural	yellow-grey earth	clay transport	A11		T	difference	9.2	0.67	0.081		0.0728261	0.00880435
SD_01	1960	New Zealand	Temperate	Steward	grass/herbs	grassland	semi-natural	yellow-grey earth	clay transport	A12		T	difference	4.7	0.37	0.063		0.0787234	0.0134043
SD_01	1960	New Zealand	Temperate	Steward	grass/herbs	grassland	semi-natural	yellow-grey earth	clay transport	B1		S	difference	4.3	0.28	0.067		0.0651163	0.0155814
SD_01	1960	New Zealand	Temperate	Steward	grass/herbs	grassland	semi-natural	yellow-grey earth	clay transport	B2		S	difference	4.8	0.3	0.076		0.0625	0.0158333
SD_01	1960	New Zealand	Temperate	Steward	grass/herbs	grassland	semi-natural	yellow-grey earth	clay transport	B3X		S	difference	2.9	0.17	0.035		0.0586207	0.012069
SD_01	1960	New Zealand	Temperate	Matapiro	grass/herbs	grassland	semi-natural	yellow-grey earth	clay transport	A11		T	difference	4	0.26	0.044		0.065	0.011
SD_01	1960	New Zealand	Temperate	Matapiro	grass/herbs	grassland	semi-natural	yellow-grey earth	clay transport	A12		T	difference	2.7	0.2	0.039		0.0740741	0.0144444
SD_01	1960	New Zealand	Temperate	Matapiro	grass/herbs	grassland	semi-natural	yellow-grey earth	clay transport	A2		T	difference	0.6	0.06	0.012		0.1	0.02
SD_01	1960	New Zealand	Temperate	Matapiro	grass/herbs	grassland	semi-natural	yellow-grey earth	clay transport	B2X		S	difference	0.4	0.04	0.005		0.1	0.0125
SD_01	1960	New Zealand	Temperate	Matapiro	grass/herbs	grassland	semi-natural	yellow-grey earth	clay transport	B2X		S	difference	0.3	0.04	0.004		0.133333	0.0133333
SD_01	1960	New Zealand	Temperate	Matapiro	grass/herbs	grassland	semi-natural	yellow-grey earth	clay transport	C1X		S	difference	0.3	0.03	0.004		0.1	0.0133333
SD_01	1960	New Zealand	Temperate	Marton	grass/herbs	grassland	semi-natural	yellow-grey earth	hydromorphic, groundwater	A11		T	difference	4.5	0.38	0.043		0.0844444	0.00955556
SD_01	1960	New Zealand	Temperate	Marton	grass/herbs	grassland	semi-natural	yellow-grey earth	hydromorphic, groundwater	A12		T	difference	2.8	0.23	0.032		0.0821429	0.0114286
SD_01	1960	New Zealand	Temperate	Marton	grass/herbs	grassland	semi-natural	yellow-grey earth	hydromorphic, groundwater	A3G		T	difference	0.9	0.1	0.011		0.111111	0.0122222
SD_01	1960	New Zealand	Temperate	Marton	grass/herbs	grassland	semi-natural	yellow-grey earth	hydromorphic, groundwater	B1G		S	difference	0.7	0.09	0.008		0.128571	0.0114286
SD_01	1960	New Zealand	Temperate	Marton	grass/herbs	grassland	semi-natural	yellow-grey earth	hydromorphic, groundwater	B1G		S	difference	0.5	0.06	0.006		0.12	0.012
SD_01	1960	New Zealand	Temperate	Marton	grass/herbs	grassland	semi-natural	yellow-grey earth	hydromorphic, groundwater	C1X		S	difference	0.3	0.04	0.003		0.133333	0.01
SD_01	1960	New Zealand	Temperate	Marton	grass/herbs	grassland	semi-natural	yellow-grey earth	hydromorphic, groundwater	C2		S	difference	0.3	0.03	0.002		0.1	0.00666667
SD_01	1960	New Zealand	Temperate	Mangaweka	grass/herbs	grassland	semi-natural	yellow-brown earth	raw	A11		T	difference	5.1	0.4	0.046		0.0784314	0.00901961
SD_01	1960	New Zealand	Temperate	Mangaweka	grass/herbs	grassland	semi-natural	yellow-brown earth	raw	B		S	difference	1.6	0.14	0.018		0.0875	0.01125
SD_01	1960	New Zealand	Temperate	Mangaweka	grass/herbs	grassland	semi-natural	yellow-brown earth	raw	C1E		S	difference	0.4	0.06	0.006		0.15	0.015
SD_01	1960	New Zealand	Temperate	Mangaweka	grass/herbs	grassland	semi-natural	yellow-brown earth	raw	C1		S	difference	0.2	0.03	0.001		0.15	0.005
SD_01	1960	New Zealand	Temperate	Porirua	grass/herbs	grassland	semi-natural	yellow-brown earth	brown	A11		T	difference	4.7	0.32	0.029		0.0680851	0.00617021
SD_01	1960	New Zealand	Temperate	Porirua	grass/herbs	grassland	semi-natural	yellow-brown earth	brown	A12		T	difference	1.9	0.17	0.016		0.0894737	0.00842105
SD_01	1960	New Zealand	Temperate	Porirua	grass/herbs	grassland	semi-natural	yellow-brown earth	brown	B1		S	difference	0.7	0.06	0.009		0.0857143	0.0128571
SD_01	1960	New Zealand	Temperate	Porirua	grass/herbs	grassland	semi-natural	yellow-brown earth	brown	B2		S	difference	0.2	0.06	0.006		0.3	0.03
SD_01	1960	New Zealand	Temperate	Porirua	grass/herbs	grassland	semi-natural	yellow-brown earth	brown	C		S	difference	0.2	0.06	0.004		0.3	0.02
SD_01	1960	New Zealand	Temperate	Porirua	grass/herbs	grassland	semi-natural	yellow-brown earth	brown	x		S	difference	0.2	0.03	0.009		0.15	0.045
SD_01	1960	New Zealand	Temperate	Paremata	grass/herbs	grassland	semi-natural	yellow-brown earth	clay transport	A11		T	difference	5.1	0.34	0.025		0.0666667	0.00490196
SD_01	1960	New Zealand	Temperate	Paremata	grass/herbs	grassland	semi-natural	yellow-brown earth	clay transport	A12		T	difference	2	0.15	0.009		0.075	0.0045
SD_01	1960	New Zealand	Temperate	Paremata	grass/herbs	grassland	semi-natural	yellow-brown earth	clay transport	B2CY		S	difference	0.7	0.05	0.003		0.0714286	0.00428571
SD_01	1960	New Zealand	Temperate	Paremata	grass/herbs	grassland	semi-natural	yellow-brown earth	clay transport	BG		S	difference	0.5	0.05	0.002		0.1	0.004
SD_01	1960	New Zealand	Temperate	Paremata	grass/herbs	grassland	semi-natural	yellow-brown earth	clay transport	C1		S	difference	0.1	0.03	0.002		0.3	0.02
SD_01	1960	New Zealand	Temperate	Tekapo	grass/herbs	grassland	semi-natural	yellow-brown earth	raw	A11		T	difference	4.3	0.28	0.061		0.0651163	0.014186
SD_01	1960	New Zealand	Temperate	Tekapo	grass/herbs	grassland	semi-natural	yellow-brown earth	raw	B		S	difference	3	0.19	0.058		0.0633333	0.0193333
SD_01	1960	New Zealand	Temperate	Tekapo	grass/herbs	grassland	semi-natural	yellow-brown earth	raw	C1		S	difference	1.4	0.1	0.048		0.0714286	0.0342857
SD_01	1960	New Zealand	Temperate	Puketeraki	grass/herbs	grassland	semi-natural	yellow-brown earth	brown	A11		T	difference	9.7	0.47	0.077		0.0484536	0.00793814
SD_01	1960	New Zealand	Temperate	Puketeraki	grass/herbs	grassland	semi-natural	yellow-brown earth	brown	A12		T	difference	7.2	0.37	0.07		0.0513889	0.00972222
SD_01	1960	New Zealand	Temperate	Puketeraki	grass/herbs	grassland	semi-natural	yellow-brown earth	brown	AB		T	difference	3.5	0.2	0.048		0.0571429	0.0137143
SD_01	1960	New Zealand	Temperate	Puketeraki	grass/herbs	grassland	semi-natural	yellow-brown earth	brown	B		S	difference	2.4	0.15	0.036		0.0625	0.015
SD_01	1960	New Zealand	Temperate	Puketeraki	grass/herbs	grassland	semi-natural	yellow-brown earth	brown	C		S	difference	0.8	0.08	0.013		0.1	0.01625
SD_01	1960	New Zealand	Temperate	Waikiwi	grass/herbs	grassland	semi-natural	yellow-brown earth	brown	A11		T	difference	6.6	0.39	0.056		0.0590909	0.00848485
SD_01	1960	New Zealand	Temperate	Waikiwi	grass/herbs	grassland	semi-natural	yellow-brown earth	brown	B2		S	difference	1.4	0.13	0.031		0.0928571	0.0221429
SD_01	1960	New Zealand	Temperate	Waikiwi	grass/herbs	grassland	semi-natural	yellow-brown earth	brown	B3		S	difference	0.5	0.05	0.021		0.1	0.042
SD_01	1960	New Zealand	Temperate	Waikiwi	grass/herbs	grassland	semi-natural	yellow-brown earth	brown	C		S	difference	0.4	0.05	0.021		0.125	0.0525
SD_01	1960	New Zealand	Temperate	Judgeford	grass/herbs	grassland	semi-natural	yellow-brown earth	brown	A11		T	difference	7.1	0.48	0.036		0.0676056	0.00507042
SD_01	1960	New Zealand	Temperate	Judgeford	grass/herbs	grassland	semi-natural	yellow-brown earth	brown	A12		T	difference	4.2	0.31	0.022		0.0738095	0.0052381
SD_01	1960	New Zealand	Temperate	Judgeford	grass/herbs	grassland	semi-natural	yellow-brown earth	brown	B21		S	difference	1.9	0.12	0.013		0.0631579	0.00684211
SD_01	1960	New Zealand	Temperate	Judgeford	grass/herbs	grassland	semi-natural	yellow-brown earth	brown	*		S	difference	1	0.08	0.016		0.08	0.016
SD_01	1960	New Zealand	Temperate	Judgeford	grass/herbs	grassland	semi-natural	yellow-brown earth	brown	*		S	difference	0.7	0.07	0.018		0.1	0.0257143
SD_01	1960	New Zealand	Temperate	Judgeford	grass/herbs	grassland	semi-natural	yellow-brown earth	brown	C		S	difference	0.7	0.06	0.023		0.0857143	0.0328571
SD_01	1960	New Zealand	Temperate	Dannevirke	grass/herbs	grassland	semi-natural	yellow-brown loam	raw	A11		T	difference	11.8	0.69	0.085		0.0584746	0.00720339
SD_01	1960	New Zealand	Temperate	Dannevirke	grass/herbs	grassland	semi-natural	yellow-brown loam	raw	A12		T	difference	8.2	0.55	0.077		0.0670732	0.00939024
SD_01	1960	New Zealand	Temperate	Dannevirke	grass/herbs	grassland	semi-natural	yellow-brown loam	raw	B		S	difference	3.1	0.22	0.038		0.0709677	0.0122581
SD_01	1960	New Zealand	Temperate	Dannevirke	grass/herbs	grassland	semi-natural	yellow-brown loam	raw	C1		S	difference	0.7	0.07	0.016		0.1	0.0228571
SD_01	1960	New Zealand	Temperate	Belmont	grass/herbs	grassland	semi-natural	yellow-brown earth	brown	A11		T	difference	5.8	0.46	0.051		0.0793103	0.0087931
SD_01	1960	New Zealand	Temperate	Belmont	grass/herbs	grassland	semi-natural	yellow-brown earth	brown	A12		T	difference	4.3	0.36	0.043		0.0837209	0.01
SD_01	1960	New Zealand	Temperate	Belmont	grass/herbs	grassland	semi-natural	yellow-brown earth	brown	B2		S	difference	2.7	0.23	0.032		0.0851852	0.0118519
SD_01	1960	New Zealand	Temperate	Belmont	grass/herbs	grassland	semi-natural	yellow-brown earth	brown	B3		S	difference	2.1	0.17	0.029		0.0809524	0.0138095
SD_01	1960	New Zealand	Temperate	Belmont	grass/herbs	grassland	semi-natural	yellow-brown earth	brown	C1		S	difference	0.9	0.07	0.021		0.0777778	0.0233333
SD_01	1960	New Zealand	Temperate	Taita	shrub	shrub	semi-natural	yellow-brown earth	clay transport	A1		T	difference	4.9	0.18	0.018		0.0367347	0.00367347
SD_01	1960	New Zealand	Temperate	Taita	shrub	shrub	semi-natural	yellow-brown earth	clay transport	B21		S	difference	1.6	0.08	0.014		0.05	0.00875
SD_01	1960	New Zealand	Temperate	Taita	shrub	shrub	semi-natural	yellow-brown earth	clay transport	B22		S	difference	1.3	0.08	0.016		0.0615385	0.0123077
SD_01	1960	New Zealand	Temperate	Taita	shrub	shrub	semi-natural	yellow-brown earth	clay transport	B3		S	difference	0.8	0.06	0.018		0.075	0.0225
SD_01	1960	New Zealand	Temperate	Taita	shrub	shrub	semi-natural	yellow-brown earth	clay transport	B3		S	difference	0.6	0.05	0.016		0.0833333	0.0266667
SD_01	1960	New Zealand	Temperate	Puhoi	grass/herbs	grassland	semi-natural	yellow-brown earth	clay transport	A1		T	difference	6.2	0.51	0.044		0.0822581	0.00709677
SD_01	1960	New Zealand	Temperate	Puhoi	grass/herbs	grassland	semi-natural	yellow-brown earth	clay transport	B21G		S	difference	1.3	0.13	0.008		0.1	0.00615385
SD_01	1960	New Zealand	Temperate	Puhoi	grass/herbs	grassland	semi-natural	yellow-brown earth	clay transport	B22G		S	difference	0.5	0.07	0.004		0.14	0.008
SD_01	1960	New Zealand	Temperate	Whangaripo	grass/herbs	grassland	semi-natural	yellow-brown earth	clay transport	O		T	difference	6.1	0.32	0.022		0.052459	0.00360656
SD_01	1960	New Zealand	Temperate	Whangaripo	grass/herbs	grassland	semi-natural	yellow-brown earth	clay transport	B21		S	difference	1.7	0.12	0.005		0.0705882	0.00294118
SD_01	1960	New Zealand	Temperate	Whangaripo	grass/herbs	grassland	semi-natural	yellow-brown earth	clay transport	B22		S	difference	0.8	0.07	0.004		0.0875	0.005
SD_01	1960	New Zealand	Temperate	Waikare	grass/herbs	grassland	semi-natural	yellow-brown earth	hydromorphic, groundwater	A21		T	difference	3.8	0.23	0.012		0.0605263	0.00315789
SD_01	1960	New Zealand	Temperate	Waikare	grass/herbs	grassland	semi-natural	yellow-brown earth	hydromorphic, groundwater	A22		T	difference	1.2	0.1	0.007		0.0833333	0.00583333
SD_01	1960	New Zealand	Temperate	Waikare	grass/herbs	grassland	semi-natural	yellow-brown earth	hydromorphic, groundwater	B2g		S	difference	0.4	0.06	0.013		0.15	0.0325
SD_01	1960	New Zealand	Temperate	Waikare	grass/herbs	grassland	semi-natural	yellow-brown earth	hydromorphic, groundwater	BCg		S	difference	0.2	0.03	0.014		0.15	0.07
SD_01	1960	New Zealand	Temperate	Tautuku	forest	forest	semi-natural	yellow-brown earth	podzolized, Fe	A2		T	difference	31.3	0.35	0.012		0.0111821	0.000383387
SD_01	1960	New Zealand	Temperate	Tautuku	forest	forest	semi-natural	yellow-brown earth	podzolized, Fe	A+B		T	difference	5.3	0.15	0.015		0.0283019	0.00283019
SD_01	1960	New Zealand	Temperate	Okarito	ferns	grassland	semi-natural	gley podzol	podzolized, Fe, Humus	OA		T	difference	30.8	1.28	0.047		0.0415584	0.00152597
SD_01	1960	New Zealand	Temperate	Okarito	ferns	grassland	semi-natural	gley podzol	podzolized, Fe, Humus	A1		T	difference	19.7	0.59	0.01		0.0299492	0.000507614
SD_01	1960	New Zealand	Temperate	Okarito	ferns	grassland	semi-natural	gley podzol	podzolized, Fe, Humus	A2G		T	difference	5.2	0.12	0.007		0.0230769	0.00134615
SD_01	1960	New Zealand	Temperate	Okarito	ferns	grassland	semi-natural	gley podzol	podzolized, Fe, Humus	BHG		S	difference	8.9	0.19	0.03		0.0213483	0.00337079
SD_01	1960	New Zealand	Temperate	Okarito	ferns	grassland	semi-natural	gley podzol	podzolized, Fe, Humus	G		S	difference	4.3	0.13	0.018		0.0302326	0.00418605
SD_01	1960	New Zealand	Temperate	Okarito	ferns	grassland	semi-natural	gley podzol	podzolized, Fe, Humus	ANBH		S	difference	4	0.09	0.009		0.0225	0.00225
SD_01	1960	New Zealand	Temperate	Wharekohe	forest	forest	nat	podzol	podzolized, Fe, Humus	A21		T	difference	14.6	0.34	0.005		0.0232877	0.000342466
SD_01	1960	New Zealand	Temperate	Wharekohe	forest	forest	nat	podzol	podzolized, Fe, Humus	A22X		T	difference	3.5	0.07	0.002		0.02	0.000571429
SD_01	1960	New Zealand	Temperate	Wharekohe	forest	forest	nat	podzol	podzolized, Fe, Humus	A23		T	difference	2	0.08	0.004		0.04	0.002
SD_01	1960	New Zealand	Temperate	Wharekohe	forest	forest	nat	podzol	podzolized, Fe, Humus	B21HG		S	difference	1.3	0.08	0.004		0.0615385	0.00307692
SD_01	1960	New Zealand	Temperate	Wharekohe	forest	forest	nat	podzol	podzolized, Fe, Humus	C1G		S	difference	0.7	0.06	0.003		0.0857143	0.00428571
SD_01	1960	New Zealand	Temperate	One Tree Point	shrub/ferns	shrub	semi-nat	podzol	podzolized, Fe, Humus	A11		T	difference	8.1	0.23	0.005		0.0283951	0.000617284
SD_01	1960	New Zealand	Temperate	One Tree Point	shrub/ferns	shrub	semi-nat	podzol	podzolized, Fe, Humus	A12		T	difference	4.3	0.16	0.003		0.0372093	0.000697674
SD_01	1960	New Zealand	Temperate	One Tree Point	shrub/ferns	shrub	semi-nat	podzol	podzolized, Fe, Humus	A2		T	difference	3.9	0.15	0.003		0.0384615	0.000769231
SD_01	1960	New Zealand	Temperate	One Tree Point	shrub/ferns	shrub	semi-nat	podzol	podzolized, Fe, Humus	B21HG		S	difference	13	0.25	0.011		0.0192308	0.000846154
SD_01	1960	New Zealand	Temperate	One Tree Point	shrub/ferns	shrub	semi-nat	podzol	podzolized, Fe, Humus	C		S	difference	1.4	0.04	0.002		0.0285714	0.00142857
SD_01	1960	New Zealand	Temperate	Waikakahi	grass/herbs	grassland	semi-nat	yellow-grey earth	raw	A1		T	difference	4.6	0.35	0.058		0.076087	0.0126087
SD_01	1960	New Zealand	Temperate	Waikakahi	grass/herbs	grassland	semi-nat	yellow-grey earth	raw	B1		S	difference	1.3	0.16	0.041		0.123077	0.0315385
SD_01	1960	New Zealand	Temperate	Waikakahi	grass/herbs	grassland	semi-nat	yellow-grey earth	raw	CA11CA		S	difference	0.6	0.07	0.005		0.116667	0.00833333
SD_01	1960	New Zealand	Temperate	Arapohue	grass/herbs	grassland	semi-nat	rendzina	raw	A11		T	difference	8.1	0.63	0.063		0.0777778	0.00777778
SD_01	1960	New Zealand	Temperate	Arapohue	grass/herbs	grassland	semi-nat	rendzina	raw	A12		T	difference	5.1	0.47	0.049		0.0921569	0.00960784
SD_01	1960	New Zealand	Temperate	Arapohue	grass/herbs	grassland	semi-nat	rendzina	raw	A3		T	difference	2.2	0.22	0.033		0.1	0.015
SD_01	1960	New Zealand	Temperate	Arapohue	grass/herbs	grassland	semi-nat	rendzina	raw	A3C2		T	difference	0.6	0.07	0.011		0.116667	0.0183333
SD_01	1960	New Zealand	Temperate	Taupo	grass/herbs	grassland	semi-nat	yellow-brown pumice soil	raw	A		T	difference	10.1	0.52	0.067		0.0514851	0.00663366
SD_01	1960	New Zealand	Temperate	Taupo	grass/herbs	grassland	semi-nat	yellow-brown pumice soil	raw	C		S	difference	0.6	0.05	0.01		0.0833333	0.0166667
SD_01	1960	New Zealand	Temperate	Taupo	grass/herbs	grassland	semi-nat	yellow-brown pumice soil	raw	C		S	difference	0.3	0.02	0.003		0.0666667	0.01
SD_01	1960	New Zealand	Temperate	Waiteti	grass/herbs	grassland	semi-nat	yellow-brown loam	raw	A11		T	difference	9.7	0.65	0.055		0.0670103	0.0056701
SD_01	1960	New Zealand	Temperate	Waiteti	grass/herbs	grassland	semi-nat	yellow-brown loam	raw	B		S	difference	6.3	0.33	0.029		0.052381	0.00460317
SD_01	1960	New Zealand	Temperate	Waiteti	grass/herbs	grassland	semi-nat	yellow-brown loam	raw	BCg		S	difference	3.1	0.18	0.02		0.0580645	0.00645161
SD_01	1960	New Zealand	Temperate	Waiteti	grass/herbs	grassland	semi-nat	yellow-brown loam	raw	C		S	difference	1.1	0.08	0.009		0.0727273	0.00818182
SD_01	1960	New Zealand	Temperate	Kaingaroa	shrub/forest	shrub	semi-nat	yellow-brown pumice soil	podzolized, Fe, Humus	A1		T	difference	10.1	0.42	0.036		0.0415842	0.00356436
SD_01	1960	New Zealand	Temperate	Kaingaroa	shrub/forest	shrub	semi-nat	yellow-brown pumice soil	podzolized, Fe, Humus	B2		S	difference	3.6	0.18	0.022		0.05	0.00611111
SD_01	1960	New Zealand	Temperate	Kaingaroa	shrub/forest	shrub	semi-nat	yellow-brown pumice soil	podzolized, Fe, Humus	C1		S	difference	0.5	0.03	0.003		0.06	0.006
SD_01	1960	New Zealand	Temperate	Tirau	grass/herbs	grassland	semi-nat	yellow-brown loam	brown	A11		T	difference	10.6	0.87	0.101		0.0820755	0.0095283
SD_01	1960	New Zealand	Temperate	Tirau	grass/herbs	grassland	semi-nat	yellow-brown loam	brown	AB		T	difference	2.3	0.24	0.045		0.104348	0.0195652
SD_01	1960	New Zealand	Temperate	Tirau	grass/herbs	grassland	semi-nat	yellow-brown loam	brown	IIB		S	difference	1.1	0.12	0.017		0.109091	0.0154545
SD_01	1960	New Zealand	Temperate	Tirau	grass/herbs	grassland	semi-nat	yellow-brown loam	brown	IIC		S	difference	0.5	0.06	0.007		0.12	0.014
SD_01	1960	New Zealand	Temperate	Egmont	grass/herbs	grassland	semi-nat	yellow-brown loam	raw	A11		T	difference	12.3	0.93	0.136		0.0756098	0.0110569
SD_01	1960	New Zealand	Temperate	Egmont	grass/herbs	grassland	semi-nat	yellow-brown loam	raw	A12		T	difference	8.7	0.71	0.125		0.0816092	0.0143678
SD_01	1960	New Zealand	Temperate	Egmont	grass/herbs	grassland	semi-nat	yellow-brown loam	raw	B		S	difference	3.6	0.4	0.107		0.111111	0.0297222
SD_01	1960	New Zealand	Temperate	Egmont	grass/herbs	grassland	semi-nat	yellow-brown loam	raw	BC		S	difference	1.7	0.2	0.057		0.117647	0.0335294
SD_01	1960	New Zealand	Temperate	Egmont	grass/herbs	grassland	semi-nat	yellow-brown loam	raw	C		S	difference	1.1	0.15	0.05		0.136364	0.0454545
SD_01	1960	New Zealand	Temperate	Stratford	grass/herbs	grassland	semi-nat	yellow-brown loam	raw	A11		T	difference	10.9	0.8	0.096		0.0733945	0.00880734
SD_01	1960	New Zealand	Temperate	Stratford	grass/herbs	grassland	semi-nat	yellow-brown loam	raw	A12		T	difference	9	0.64	0.08		0.0711111	0.00888889
SD_01	1960	New Zealand	Temperate	Stratford	grass/herbs	grassland	semi-nat	yellow-brown loam	raw	B		S	difference	4.3	0.32	0.049		0.0744186	0.0113953
SD_01	1960	New Zealand	Temperate	Stratford	grass/herbs	grassland	semi-nat	yellow-brown loam	raw	BC		S	difference	3	0.21	0.037		0.07	0.0123333
SD_01	1960	New Zealand	Temperate	Patua	grass/herbs	grassland	semi-nat	yellow-brown loam	podzolized, Fe	A1		T	difference	20.3	0.77	0.06		0.037931	0.00295567
SD_01	1960	New Zealand	Temperate	Patua	grass/herbs	grassland	semi-nat	yellow-brown loam	podzolized, Fe	B		S	difference	11.7	0.47	0.052		0.0401709	0.00444444
SD_01	1960	New Zealand	Temperate	Patua	grass/herbs	grassland	semi-nat	yellow-brown loam	podzolized, Fe	BC		S	difference	8.7	0.34	0.066		0.0390805	0.00758621
SD_01	1960	New Zealand	Temperate	Patua	grass/herbs	grassland	semi-nat	yellow-brown loam	podzolized, Fe	C1FE		S	difference	5.8	0.29	0.07		0.05	0.012069
SD_01	1960	New Zealand	Temperate	Waiareka	grass/herbs	grassland	semi-nat	brown granular clay	raw	A11		T	difference	7.3	0.69	0.135		0.0945205	0.0184932
SD_01	1960	New Zealand	Temperate	Waiareka	grass/herbs	grassland	semi-nat	brown granular clay	raw	A12		T	difference	5.4	0.58	0.137		0.107407	0.0253704
SD_01	1960	New Zealand	Temperate	Waiareka	grass/herbs	grassland	semi-nat	brown granular clay	raw	B		S	difference	3.4	0.4	0.111		0.117647	0.0326471
SD_01	1960	New Zealand	Temperate	Waiareka	grass/herbs	grassland	semi-nat	brown granular clay	raw	C1		S	difference	0.2	0.04	0.013		0.2	0.065
SD_01	1960	New Zealand	Temperate	Hamilton	grass/herbs	grassland	semi-nat	brown granular loam	clay transport	A11		T	difference	4.6	0.34	0.032		0.073913	0.00695652
SD_01	1960	New Zealand	Temperate	Hamilton	grass/herbs	grassland	semi-nat	brown granular loam	clay transport	A2		T	difference	1.2	0.11	0.009		0.0916667	0.0075
SD_01	1960	New Zealand	Temperate	Hamilton	grass/herbs	grassland	semi-nat	brown granular loam	clay transport	*		S	difference	0.4	0.05	0.002		0.125	0.005
SD_01	1960	New Zealand	Temperate	Hamilton	grass/herbs	grassland	semi-nat	brown granular loam	clay transport	?		S	difference	0.6	0.05	0.003		0.0833333	0.005
SD_01	1960	New Zealand	Temperate	Hamilton	grass/herbs	grassland	semi-nat	brown granular loam	clay transport	??		S	difference	0.1	0.03	0.001		0.3	0.01
SD_01	1960	New Zealand	Temperate	Naike	grass/herbs	grassland	semi-nat	brown granular loam	clay transport	A11		T	difference	7	0.55	0.044		0.0785714	0.00628571
SD_01	1960	New Zealand	Temperate	Naike	grass/herbs	grassland	semi-nat	brown granular loam	clay transport	B21		S	difference	2.3	0.16	0.009		0.0695652	0.00391304
SD_01	1960	New Zealand	Temperate	Naike	grass/herbs	grassland	semi-nat	brown granular loam	clay transport	B22		S	difference	1.4	0.11	0.006		0.0785714	0.00428571
SD_01	1960	New Zealand	Temperate	Naike	grass/herbs	grassland	semi-nat	brown granular loam	clay transport	C		S	difference	0.3	0.03	0.003		0.1	0.01
SD_01	1960	New Zealand	Temperate	Waimatenui	grass/herbs	grassland	semi-nat	brown granular clay	brown	A1		T	difference	7.8	0.42	0.055		0.0538462	0.00705128
SD_01	1960	New Zealand	Temperate	Waimatenui	grass/herbs	grassland	semi-nat	brown granular clay	brown	B21		S	difference	2.8	0.18	0.023		0.0642857	0.00821429
SD_01	1960	New Zealand	Temperate	Waimatenui	grass/herbs	grassland	semi-nat	brown granular clay	brown	B22		S	difference	1.7	0.11	0.02		0.0647059	0.0117647
SD_01	1960	New Zealand	Temperate	Waimatenui	grass/herbs	grassland	semi-nat	brown granular clay	brown	C		S	difference	0.5	0.05	0.007		0.1	0.014
SD_01	1960	New Zealand	Temperate	Tutamoe	grass/herbs	grassland	semi-nat	brown granular clay	hydromorphic	A1		T	difference	14.7	0.66	0.052		0.044898	0.00353741
SD_01	1960	New Zealand	Temperate	Tutamoe	grass/herbs	grassland	semi-nat	brown granular clay	hydromorphic	A3		T	difference	10.1	0.51	0.044		0.050495	0.00435644
SD_01	1960	New Zealand	Temperate	Tutamoe	grass/herbs	grassland	semi-nat	brown granular clay	hydromorphic	B2G		S	difference	6	0.24	0.024		0.04	0.004
SD_01	1960	New Zealand	Temperate	Tutamoe	grass/herbs	grassland	semi-nat	brown granular clay	hydromorphic	B3G		S	difference	2.1	0.09	0.014		0.0428571	0.00666667
SD_01	1960	New Zealand	Temperate	Tutamoe	grass/herbs	grassland	semi-nat	brown granular clay	hydromorphic	C1		S	difference	0.5	0.02	0.008		0.04	0.016
SD_01	1960	New Zealand	Temperate	Te Kie	grass/herbs	grassland	semi-nat	brown granular clay	raw	AC		T	difference	5.9	0.43	0.053		0.0728814	0.00898305
SD_01	1960	New Zealand	Temperate	Te Kie	grass/herbs	grassland	semi-nat	brown granular clay	raw	BC		S	difference	2.5	0.2	0.037		0.08	0.0148
SD_01	1960	New Zealand	Temperate	Te Kie	grass/herbs	grassland	semi-nat	brown granular clay	raw	BC2		S	difference	1.3	0.12	0.026		0.0923077	0.02
SD_01	1960	New Zealand	Temperate	Kiripaka	grass/herbs	grassland	semi-nat	brown loam	brown	A1P		T	difference	8.1	0.75	0.178		0.0925926	0.0219753
SD_01	1960	New Zealand	Temperate	Kiripaka	grass/herbs	grassland	semi-nat	brown loam	brown	A12		T	difference	5.1	0.56	0.169		0.109804	0.0331373
SD_01	1960	New Zealand	Temperate	Kiripaka	grass/herbs	grassland	semi-nat	brown loam	brown	B1		S	difference	2.1	0.27	0.087		0.128571	0.0414286
SD_01	1960	New Zealand	Temperate	Kiripaka	grass/herbs	grassland	semi-nat	brown loam	brown	BC		S	difference	0.9	0.11	0.033		0.122222	0.0366667
SD_01	1960	New Zealand	Temperate	Kiripaka	grass/herbs	grassland	semi-nat	brown loam	brown	C		S	difference	0.9	0.09	0.033		0.1	0.0366667
SD_01	1960	New Zealand	Temperate	Papakauri	grass/herbs	grassland	semi-nat	red loam	brown	A1		T	difference	12.7	1.09	0.103		0.0858268	0.00811024
SD_01	1960	New Zealand	Temperate	Papakauri	grass/herbs	grassland	semi-nat	red loam	brown	B21		S	difference	5	0.48	0.043		0.096	0.0086
SD_01	1960	New Zealand	Temperate	Papakauri	grass/herbs	grassland	semi-nat	red loam	brown	B22		S	difference	2.9	0.25	0.025		0.0862069	0.00862069
SD_01	1960	New Zealand	Temperate	Ruatangata	grass/herbs	grassland	semi-nat	brown loam	brown	A1		T	difference	6.5	0.43	0.024		0.0661538	0.00369231
SD_01	1960	New Zealand	Temperate	Ruatangata	grass/herbs	grassland	semi-nat	brown loam	brown	B21		S	difference	2	0.14	0.012		0.07	0.006
SD_01	1960	New Zealand	Temperate	Ruatangata	grass/herbs	grassland	semi-nat	brown loam	brown	B22		S	difference	1.2	0.07	0.007		0.0583333	0.00583333
SD_01	1960	New Zealand	Temperate	Ruatangata	grass/herbs	grassland	semi-nat	brown loam	brown	B23		S	difference	0.8	0.06	0.006		0.075	0.0075
SD_01	1960	New Zealand	Temperate	Ruatangata	grass/herbs	grassland	semi-nat	brown loam	brown	C1		S	difference	0.5	0.04	0.005		0.08	0.01
SD_01	1960	New Zealand	Temperate	Okaihau	forest/shrub	forest	semi-nat	brown loam	podzolized, Fe	A11		T	difference	8.2	0.38	0.021		0.0463415	0.00256098
SD_01	1960	New Zealand	Temperate	Okaihau	forest/shrub	forest	semi-nat	brown loam	podzolized, Fe	A12		T	difference	5.5	0.25	0.019		0.0454545	0.00345455
SD_01	1960	New Zealand	Temperate	Okaihau	forest/shrub	forest	semi-nat	brown loam	podzolized, Fe	B2		S	difference	1.9	0.08	0.009		0.0421053	0.00473684
SD_01	1960	New Zealand	Temperate	Okaihau	forest/shrub	forest	semi-nat	brown loam	podzolized, Fe	C		S	difference	0.9	0.04	0.003		0.0444444	0.00333333
SD_01	1960	New Zealand	Temperate	Otanomomo	moss/herbs	peatland	nat	peat	peat		0 to 8	T	difference	48.4	1.43	0.043		0.0295455	0.00088843
SD_01	1960	New Zealand	Temperate	Otanomomo	moss/herbs	peatland	nat	peat	peat		8 to 18	S	difference	50	0.8	0.019		0.016	0.00038
SD_01	1960	New Zealand	Temperate	Otanomomo	moss/herbs	peatland	nat	peat	peat		19 to 35	S	difference	52.2	0.94	0.016		0.0180077	0.000306513
SD_01	1960	New Zealand	Temperate	Otanomomo	moss/herbs	peatland	nat	peat	peat		35 to 43	S	difference	55.1	1.36	0.012		0.0246824	0.000217786
SD_01	1960	New Zealand	Temperate	Otanomomo	moss/herbs	peatland	nat	peat	peat		43 to 53	S	difference	60.5	1.08	0.013		0.0178512	0.000214876
SD_01	1960	New Zealand	Temperate	Temuka	grass/herbs	grassland	semi-nat	gley	podzolized, Fe	A11		T	difference	8.3	0.7	0.056		0.0843373	0.00674699
SD_01	1960	New Zealand	Temperate	Temuka	grass/herbs	grassland	semi-nat	gley	podzolized, Fe	A12		T	difference	5.1	0.45	0.051		0.0882353	0.01
SD_01	1960	New Zealand	Temperate	Temuka	grass/herbs	grassland	semi-nat	gley	podzolized, Fe	*		S	difference	0.6	0.08	0.008		0.133333	0.0133333
SD_01	1960	New Zealand	Temperate	Taitapu	grass/herbs	grassland	semi-nat	gley	podzolized, Fe	A1		T	difference	8	0.58	0.037		0.0725	0.004625
SD_01	1960	New Zealand	Temperate	Taitapu	grass/herbs	grassland	semi-nat	gley	hydromorphic, groundwater	CG		S	difference	0.7	0.05	0.007		0.0714286	0.01
SD_01	1960	New Zealand	Temperate	Taitapu	grass/herbs	grassland	semi-nat	saline gley	hydromorphic, groundwater	GC		S	difference	0.7	0.05	0.007		0.0714286	0.01
SD_01	1960	New Zealand	Temperate	Ahuriri	grass/herbs	grassland	semi-nat	saline gley	hydromorphic, groundwater	AG		T	difference	3	0.26	0.019		0.0866667	0.00633333
SD_01	1960	New Zealand	Temperate	Ahuriri	grass/herbs	grassland	semi-nat	saline gley	hydromorphic, groundwater	GC11		S	difference	1.1	0.1	0.01		0.0909091	0.00909091
SD_01	1960	New Zealand	Temperate	Ahuriri	grass/herbs	grassland	semi-nat	saline gley	hydromorphic, groundwater	GC12		S	difference	0.9	0.08	0.007		0.0888889	0.00777778
SD_01	1960	New Zealand	Temperate	Selwyn	grass/herbs	grassland	semi-nat	recent soil from alluvium	raw	A11		T	difference	3.3	0.22	0.033		0.0666667	0.01
SD_01	1960	New Zealand	Temperate	Selwyn	grass/herbs	grassland	semi-nat	recent soil from alluvium	raw	A12		T	difference	2.1	0.17	0.028		0.0809524	0.0133333
SD_01	1960	New Zealand	Temperate	Selwyn	grass/herbs	grassland	semi-nat	recent soil from alluvium	raw	C11		S	difference	0.5	0.04	0.011		0.08	0.022
SD_01	1960	New Zealand	Temperate	Selwyn	grass/herbs	grassland	semi-nat	recent soil from alluvium	raw	UA		S	difference	0.8	0.08	0.026		0.1	0.0325
SD_01	1960	New Zealand	Temperate	Selwyn	grass/herbs	grassland	semi-nat	recent soil from alluvium	raw	UA3		S	difference	0.7	0.08	0.027		0.114286	0.0385714
SD_01	1960	New Zealand	Temperate	Selwyn	grass/herbs	grassland	semi-nat	recent soil from alluvium / yellow-grey earth	raw	UBC		S	difference	0.7	0.07	0.026		0.1	0.0371429
SD_01	1960	New Zealand	Temperate	Templeton	grass/herbs	grassland	semi-nat	recent soil from alluvium / yellow-grey earth	raw	A11		T	difference	4.4	0.29	0.052		0.0659091	0.0118182
SD_01	1960	New Zealand	Temperate	Templeton	grass/herbs	grassland	semi-nat	recent soil from alluvium / yellow-grey earth	raw	A12		T	difference	3	0.21	0.046		0.07	0.0153333
SD_01	1960	New Zealand	Temperate	Templeton	grass/herbs	grassland	semi-nat	recent soil from alluvium / yellow-grey earth	raw	B		S	difference	1	0.08	0.025		0.08	0.025
SD_01	1960	New Zealand	Temperate	Templeton	grass/herbs	grassland	semi-nat	recent soil from alluvium / yellow-grey earth	raw	UAB		S	difference	0.5	0.04	0.011		0.08	0.022
SD_01	1960	New Zealand	Temperate	Templeton	grass/herbs	grassland	semi-nat	recent soil from alluvium / yellow-grey earth	raw	UBC		S	difference	0.3	0.03	0.005		0.1	0.0166667
SD_01	1960	New Zealand	Temperate	Barrihill	grass/herbs	grassland	semi-nat	recent soil from loess	raw	A11		T	difference	4	0.31	0.058		0.0775	0.0145
SD_01	1960	New Zealand	Temperate	Barrihill	grass/herbs	grassland	semi-nat	recent soil from loess	raw	A12		T	difference	2.7	0.21	0.051		0.0777778	0.0188889
SD_01	1960	New Zealand	Temperate	Barrihill	grass/herbs	grassland	semi-nat	recent soil from loess	raw	B		S	difference	0.8	0.09	0.042		0.1125	0.0525
SD_01	1960	New Zealand	Temperate	Barrihill	grass/herbs	grassland	semi-nat	recent soil from loess	raw	C11		S	difference	0.5	0.06	0.03		0.12	0.06
SD_01	1960	New Zealand	Temperate	Rotomahana	grass/herbs	grassland	semi-nat	recent soil from volcanic ash	raw	A1		T	difference	9.9	0.54	0.036		0.0545455	0.00363636
SD_01	1960	New Zealand	Temperate	Ngauruhoe	grass/herbs	grassland	semi-nat	recent soil from volcanic ash	raw	A12C		T	difference	2.9	0.16	0.015		0.0551724	0.00517241
SD_01	1960	New Zealand	Temperate	Ngauruhoe	grass/herbs	grassland	semi-nat	recent soil from volcanic ash	raw	C		S	difference	2	0.13	0.015		0.065	0.0075
SD_01	1960	New Zealand	Temperate	Ngauruhoe	grass/herbs	grassland	semi-nat	recent soil from volcanic ash	raw	IUC		S	difference	0.4	0.03	0.003		0.075	0.0075
SD_02	1978-9	United Kingdom	Temperate	NY727474	herbs	grassland	semi-nat	peaty gley	hydromorphic		20	T	extraction	7.2	0.43	0.033		0.0597222	0.00458333
SD_02	1978-9	United Kingdom	Temperate	NY846613	herbs	grassland	semi-nat	peaty gley	hydromorphic		20	T	extraction	4.1	0.28	0.029		0.0682927	0.00707317
SD_02	1978-9	United Kingdom	Temperate	SE770937	shrub/conifer	shrub	semi-nat	peaty gley	hydromorphic		20	T	extraction	8.4	0.32	0.018		0.0380952	0.00214286
SD_02	1978-9	United Kingdom	Temperate	SE093448	herbs/shrubs	grassland	semi-nat	peaty gley	hydromorphic		20	T	extraction	21	1.11	0.066		0.0528571	0.00314286
SD_02	1978-9	United Kingdom	Temperate	NZ002900	conifers	forest	semi-nat	peaty gley	hydromorphic		20	T	extraction	11	0.58	0.04		0.0527273	0.00363636
SD_02	1978-9	United Kingdom	Temperate	SK244820	herbs	grassland	semi-nat	peaty gley	hydromorphic		20	T	extraction	7.3	0.45	0.049		0.0616438	0.00671233
SD_02	1978-9	United Kingdom	Temperate	SH765449	herbs	grassland	semi-nat	peaty gley	hydromorphic		20	T	extraction	22	1.07	0.09		0.0486364	0.00409091
SD_02	1978-9	United Kingdom	Temperate	NY864354	herbs	grassland	semi-nat	peaty gley	hydromorphic		20	T	extraction	19	0.58	0.052		0.0305263	0.00273684
SD_02	1978-9	United Kingdom	Temperate	NS387077	shrub/conifer	shrub	semi-nat	peaty gley	hydromorphic		20	T	extraction	7.7	0.41	0.049		0.0532468	0.00636364
SD_02	1978-9	United Kingdom	Temperate	NS670380	herbs	grassland	semi-nat	peaty gley	hydromorphic		20	T	extraction	8.8	0.44	0.048		0.05	0.00545455
SD_02	1978-9	United Kingdom	Temperate	SJ008548	conifers	forest	semi-nat	peaty gley	hydromorphic		20	T	extraction	49	1.86	0.1		0.0379592	0.00204082
SD_02	1978-9	United Kingdom	Temperate	SS673424	herbs	grassland	semi-nat	peaty gley	hydromorphic		20	T	extraction	39	2.33	0.11		0.0597436	0.00282051
SD_02	1978-9	United Kingdom	Temperate	SD775967	herbs	grassland	semi-nat	peaty gley	hydromorphic		20	T	extraction	24	1.22	0.09		0.0508333	0.00375
SD_02	1978-9	United Kingdom	Temperate	SP027478	arable	arable	semi-nat	gley	hydromorphic		20	T	extraction	2.3	0.28	0.035		0.121739	0.0152174
SD_02	1978-9	United Kingdom	Temperate	SK927522	arable	arable	semi-nat	gley	hydromorphic		20	T	extraction	2.8	0.33	0.04		0.117857	0.0142857
SD_02	1978-9	United Kingdom	Temperate	SP479624	grass	grassland	semi-nat	gley	hydromorphic		20	T	extraction	4.8	0.71	0.048		0.147917	0.01
SD_02	1978-9	United Kingdom	Temperate	SU629124	grass	grassland	cultivated	gley	hydromorphic		20	T	extraction	4.5	0.41	0.045		0.0911111	0.01
SD_02	1978-9	United Kingdom	Temperate	SK327378	grass	grassland	semi-nat	gley	hydromorphic		20	T	extraction	3.5	0.34	0.052		0.0971429	0.0148571
SD_02	1978-9	United Kingdom	Temperate	SX227978	broad	forest	semi-nat	gley	hydromorphic		20	T	extraction	6.5	0.37	0.028		0.0569231	0.00430769
SD_02	1978-9	United Kingdom	Temperate	NS527222	broad	forest	semi-nat	gley	hydromorphic		20	T	extraction	4.5	0.37	0.041		0.0822222	0.00911111
SD_02	1978-9	United Kingdom	Temperate	SP773175	grass	grassland	cultivated	gley	hydromorphic		20	T	extraction	5.6	0.59	0.049		0.105357	0.00875
SD_02	1978-9	United Kingdom	Temperate	NY572478	grass	grassland	cultivated	gley	hydromorphic		20	T	extraction	2.7	0.25	0.036		0.0925926	0.0133333
SD_02	1978-9	United Kingdom	Temperate	NT424373	grass	grassland	cultivated	gley	hydromorphic		20	T	extraction	3.6	0.35	0.062		0.0972222	0.0172222
SD_02	1978-9	United Kingdom	Temperate	SD722424	grass	grassland	cultivated	gley	hydromorphic		20	T	extraction	3.4	0.32	0.029		0.0941176	0.00852941
SD_02	1978-9	United Kingdom	Temperate	SH491705	grass	grassland	cultivated	gley	hydromorphic		20	T	extraction	4.1	0.47	0.074		0.114634	0.0180488
SD_02	1978-9	United Kingdom	Temperate	NZ179974	grass	grassland	cultivated	gley	hydromorphic		20	T	extraction	1.7	0.17	0.036		0.1	0.0211765
SD_02	1978-9	United Kingdom	Temperate	SD723873	grass	grassland	semi-nat	acid brown earth	brown		20	T	extraction	4	0.41	0.053		0.1025	0.01325
SD_02	1978-9	United Kingdom	Temperate	NT129075	herbs	grassland	cultivated	acid brown earth	brown		20	T	extraction	6.3	0.63	0.058		0.1	0.00920635
SD_02	1978-9	United Kingdom	Temperate	SO745769	herbs	grassland	semi-nat	acid brown earth	brown		20	T	extraction	1.3	0.074	0.008		0.0569231	0.00615385
SD_02	1978-9	United Kingdom	Temperate	SX672524	herbs	grassland	semi-nat	acid brown earth	brown		20	T	extraction	0.99	0.37	0.039		0.373737	0.0393939
SD_02	1978-9	United Kingdom	Temperate	SU591055	herbs	grassland	cultivated	acid brown earth	brown		20	T	extraction	2.1	0.36	0.036		0.171429	0.0171429
SD_02	1978-9	United Kingdom	Temperate	NY573174	herbs	grassland	cultivated	acid brown earth	brown		20	T	extraction	2	0.35	0.075		0.175	0.0375
SD_02	1978-9	United Kingdom	Temperate	SK473374	broad	forest	semi-nat	acid brown earth	brown		20	T	extraction	2.8	0.19	0.025		0.0678571	0.00892857
SD_02	1978-9	United Kingdom	Temperate	SD723129	broad	forest	semi-nat	acid brown earth	brown		20	T	extraction	2.6	0.31	0.038		0.119231	0.0146154
SD_02	1978-9	United Kingdom	Temperate	SD886694	herbs	grassland	cultivated	acid brown earth	brown		20	T	extraction	3.8	0.38	0.044		0.1	0.0115789
SD_02	1978-9	United Kingdom	Temperate	SH574683	herbs	grassland	cultivated	acid brown earth	brown		20	T	extraction	4.6	0.34	0.04		0.073913	0.00869565
SD_02	1978-9	United Kingdom	Temperate	SD435796	broad	forest	semi-nat	acid brown earth	brown		20	T	extraction	3	0.25	0.026		0.0833333	0.00866667
SD_02	1978-9	United Kingdom	Temperate	ST289883	herbs	grassland	cultivated	acid brown earth	brown		20	T	extraction	1.8	0.19	0.023		0.105556	0.0127778
SD_02	1978-9	United Kingdom	Temperate	SE345683	arable	arable	cultivated	acid brown earth	na		20	T	extraction	5.1	0.36	0.052		0.0705882	0.0101961
SD_02	1978-9	United Kingdom	Temperate	NY123324	herbs	grassland	cultivated	base rich brown earth	brown		20	T	extraction	4.4	0.5	0.048		0.113636	0.0109091
SD_02	1978-9	United Kingdom	Temperate	NX418366	arable	arable	cultivated	base rich brown earth	na		20	T	extraction	3.9	0.38	0.089		0.0974359	0.0228205
SD_02	1978-9	United Kingdom	Temperate	SK926227	herbs	grassland	cultivated	base rich brown earth	brown		20	T	extraction	2.8	0.33	0.051		0.117857	0.0182143
SD_02	1978-9	United Kingdom	Temperate	TL025484	arable	arable	cultivated	base rich brown earth	na		20	T	extraction	0.74	0.097	0.014		0.131081	0.0189189
SD_02	1978-9	United Kingdom	Temperate	SD729421	herbs	grassland	cultivated	base rich brown earth	brown		20	T	extraction	1.9	0.18	0.026		0.0947368	0.0136842
SD_02	1978-9	United Kingdom	Temperate	SP178928	herbs	grassland	cultivated	base rich brown earth	brown		20	T	extraction	1.3	0.14	0.038		0.107692	0.0292308
SD_02	1978-9	United Kingdom	Temperate	NT571373	herbs	grassland	cultivated	base rich brown earth	brown		20	T	extraction	1.9	0.25	0.039		0.131579	0.0205263
SD_02	1978-9	United Kingdom	Temperate	SH623808	herbs	grassland	cultivated	base rich brown earth	brown		20	T	extraction	1.8	0.24	0.038		0.133333	0.0211111
SD_02	1978-9	United Kingdom	Temperate	ST423579	herbs	grassland	cultivated	base rich brown earth	brown		20	T	extraction	2.1	0.34	0.056		0.161905	0.0266667
SD_02	1978-9	United Kingdom	Temperate	SE762680	herbs	grassland	cultivated	base rich brown earth	brown		20	T	extraction	2.5	0.34	0.044		0.136	0.0176
SD_02	1978-9	United Kingdom	Temperate	NY734048	herbs	grassland	semi-nat	base rich brown earth	brown		20	T	extraction	1.7	0.18	0.013		0.105882	0.00764706
SD_02	1978-9	United Kingdom	Temperate	SX228523	herbs	grassland	cultivated	base rich brown earth	brown		20	T	extraction	2	0.34	0.045		0.17	0.0225
SD_02	1978-9	United Kingdom	Temperate	NC219096	herbs	grassland	semi-nat	base rich brown earth	brown		20	T	extraction	6.3	0.53	0.046		0.084127	0.00730159
SD_02	1978-9	United Kingdom	Temperate	NY516345	herbs	grassland	cultivated	podzol	podzolized		20	T	extraction	1.1	0.06	0.005		0.0545455	0.00454545
SD_02	1978-9	United Kingdom	Temperate	SY907895	conifer/shrub	forest	semi-nat	podzol	podzolized		20	T	extraction	2.8	0.097	0.006		0.0346429	0.00214286
SD_02	1978-9	United Kingdom	Temperate	SU816375	herbs	grassland	cultivated	podzol	podzolized		20	T	extraction	2.5	0.14	0.011		0.056	0.0044
SD_02	1978-9	United Kingdom	Temperate	SU354084	conifer/shrub	forest	semi-nat	podzol	podzolized		20	T	extraction	5.1	0.14	0.005		0.027451	0.000980392
SD_02	1978-9	United Kingdom	Temperate	SU129055	conifer	forest	semi-nat	podzol	podzolized		20	T	extraction	5.6	0.28	0.005		0.05	0.000892857
SD_02	1978-9	United Kingdom	Temperate	NY521374	herbs	grassland	cultivated	podzol	podzolized		20	T	extraction	4.7	0.3	0.018		0.0638298	0.00382979
SD_02	1978-9	United Kingdom	Temperate	SE756481	conifer	forest	semi-nat	podzol	podzolized		20	T	extraction	2.9	0.14	0.009		0.0482759	0.00310345
SD_02	1978-9	United Kingdom	Temperate	SK616608	shrub/conifer	shrub	semi-nat	podzol	podzolized		20	T	extraction	2.5	0.13	0.009		0.052	0.0036
SD_02	1978-9	United Kingdom	Temperate	SJ555709	conifer	forest	semi-nat	podzol	podzolized		20	T	extraction	3.5	0.16	0.006		0.0457143	0.00171429
SD_02	1978-9	United Kingdom	Temperate	TL771852	herbs	grassland	semi-nat	podzol	podzolized		20	T	extraction	2.8	0.084	0.009		0.03	0.00321429
SD_02	1978-9	United Kingdom	Temperate	SJ209527	herbs	grassland	cultivated	podzol	podzolized		20	T	extraction	11	0.65	0.031		0.0590909	0.00281818
SD_02	1978-9	United Kingdom	Temperate	NU157135	herb/shrub	grassland	semi-nat	podzol	podzolized		20	T	extraction	6.3	0.23	0.011		0.0365079	0.00174603
SD_02	1978-9	United Kingdom	Temperate	NY970548	conifer	forest	semi-nat	podzol	podzolized		20	T	extraction	8.7	0.35	0.03		0.0402299	0.00344828
SD_02	1978-9	United Kingdom	Temperate	NC219096	herbs	grassland	semi-nat	peaty podzol	podzolized		20	T	extraction	11	0.54	0.034		0.0490909	0.00309091
SD_02	1978-9	United Kingdom	Temperate	NG475323	shrub/conifer	shrub	semi-nat	peaty podzol	podzolized		20	T	extraction	24	0.83	0.037		0.0345833	0.00154167
SD_02	1978-9	United Kingdom	Temperate	SD909705	herbs	grassland	semi-nat	peaty podzol	podzolized		20	T	extraction	46	1.62	0.069		0.0352174	0.0015
SD_02	1978-9	United Kingdom	Temperate	NX987928	shrub/conifer	shrub	semi-nat	peaty podzol	podzolized		20	T	extraction	8.3	0.56	0.067		0.0674699	0.00807229
SD_02	1978-9	United Kingdom	Temperate	NG927903	shrub	shrub	semi-nat	peaty podzol	podzolized		20	T	extraction	7.8	0.53	0.028		0.0679487	0.00358974
SD_02	1978-9	United Kingdom	Temperate	NS524085	shrub	shrub	semi-nat	peaty podzol	podzolized		20	T	extraction	49	1.61	0.046		0.0328571	0.000938776
SD_02	1978-9	United Kingdom	Temperate	SE755923	conifer	forest	semi-nat	peaty podzol	podzolized		20	T	extraction	11	0.35	0.012		0.0318182	0.00109091
SD_02	1978-9	United Kingdom	Temperate	SE101454	shrub	shrub	semi-nat	peaty podzol	podzolized		20	T	extraction	32	1.07	0.057		0.0334375	0.00178125
SD_02	1978-9	United Kingdom	Temperate	NY978904	shrub	shrub	semi-nat	peaty podzol	podzolized		20	T	extraction	24	0.72	0.04		0.03	0.00166667
SD_02	1978-9	United Kingdom	Temperate	SH668562	herbs	grassland	semi-nat	peaty podzol	podzolized		20	T	extraction	15	0.99	0.046		0.066	0.00306667
SD_02	1978-9	United Kingdom	Temperate	NH459115	conifer	forest	semi-nat	peaty podzol	podzolized		20	T	extraction	49	1.64	0.068		0.0334694	0.00138776
SD_02	1978-9	United Kingdom	Temperate	SJ008548	conifer	forest	semi-nat	peaty podzol	podzolized		20	T	extraction	17	1.77	0.07		0.104118	0.00411765
SD_02	1978-9	United Kingdom	Temperate	NG864344	broad	forest	semi-nat	brown podzolic	podzolized		20	T	extraction	5	0.36	0.041		0.072	0.0082
SD_02	1978-9	United Kingdom	Temperate	NX223623	herbs	grassland	semi-nat	brown podzolic	podzolized		20	T	extraction	7.1	0.62	0.08		0.0873239	0.0112676
SD_02	1978-9	United Kingdom	Temperate	NH325318	conifer	forest	semi-nat	brown podzolic	podzolized		20	T	extraction	5.8	0.33	0.031		0.0568966	0.00534483
SD_02	1978-9	United Kingdom	Temperate	NH977469	conifer	forest	semi-nat	brown podzolic	podzolized		20	T	extraction	3.7	0.17	0.011		0.0459459	0.00297297
SD_02	1978-9	United Kingdom	Temperate	SD572873	herbs	grassland	cultivated	brown podzolic	podzolized		20	T	extraction	6.5	0.44	0.051		0.0676923	0.00784615
SD_02	1978-9	United Kingdom	Temperate	SD157992	herbs	grassland	semi-nat	brown podzolic	podzolized		20	T	extraction	7.4	0.44	0.05		0.0594595	0.00675676
SD_02	1978-9	United Kingdom	Temperate	SD338929	broad	forest	semi-nat	brown podzolic	podzolized		20	T	extraction	7.4	0.47	0.035		0.0635135	0.00472973
SD_02	1978-9	United Kingdom	Temperate	NH518232	conifer	forest	semi-nat	brown podzolic	podzolized		20	T	extraction	3	0.17	0.015		0.0566667	0.005
SD_02	1978-9	United Kingdom	Temperate	NX677778	herbs	grassland	cultivated	brown podzolic	podzolized		20	T	extraction	6.8	0.53	0.04		0.0779412	0.00588235
SD_02	1978-9	United Kingdom	Temperate	SH760573	conifer	forest	semi-nat	brown podzolic	podzolized		20	T	extraction	5.5	0.4	0.031		0.0727273	0.00563636
SD_02	1978-9	United Kingdom	Temperate	SX803871	herbs	grassland	cultivated	brown podzolic	podzolized		20	T	extraction	8.2	0.67	0.038		0.0817073	0.00463415
SD_02	1978-9	United Kingdom	Temperate	NT170128	herbs	grassland	semi-nat	brown podzolic	podzolized		20	T	extraction	2.5	0.26	0.039		0.104	0.0156
SD_02	1978-9	United Kingdom	Temperate	NT044100	herbs	grassland	semi-nat	brown podzolic	podzolized		20	T	extraction	5.3	0.48	0.082		0.090566	0.0154717
SD_02	1978-9	United Kingdom	Temperate	NG927903	shrubs	peatland	semi-nat	hill peat	peat		20	T	extraction	43	1.73	0.043		0.0402326	0.001
SD_02	1978-9	United Kingdom	Temperate	NS522084	conifer	peatland	semi-nat	hill peat	peat		20	T	extraction	47	1.41	0.033		0.03	0.000702128
SD_02	1978-9	United Kingdom	Temperate	NX229623	herbs	peatland	semi-nat	hill peat	peat		20	T	extraction	51	2.11	0.058		0.0413725	0.00113725
SD_02	1978-9	United Kingdom	Temperate	NC671521	conifer	peatland	semi-nat	hill peat	peat		20	T	extraction	49	2.04	0.037		0.0416327	0.000755102
SD_02	1978-9	United Kingdom	Temperate	NR767327	conifer	peatland	semi-nat	hill peat	peat		20	T	extraction	48	1.69	0.05		0.0352083	0.00104167
SD_02	1978-9	United Kingdom	Temperate	SX614713	herbs	peatland	semi-nat	hill peat	peat		20	T	extraction	48	1.92	0.075		0.04	0.0015625
SD_02	1978-9	United Kingdom	Temperate	NY789352	shrubs	peatland	semi-nat	hill peat	peat		20	T	extraction	43	1.63	0.039		0.037907	0.000906977
SD_02	1978-9	United Kingdom	Temperate	NH520235	conifer	peatland	semi-nat	hill peat	peat		20	T	extraction	36	2.09	0.13		0.0580556	0.00361111
SD_02	1978-9	United Kingdom	Temperate	NG931308	shrub/conifer	peatland	semi-nat	hill peat	peat		20	T	extraction	46	1.93	0.062		0.0419565	0.00134783
SD_02	1978-9	United Kingdom	Temperate	NG471329	herbs	peatland	semi-nat	hill peat	peat		20	T	extraction	49	1.84	0.038		0.037551	0.00077551
SD_02	1978-9	United Kingdom	Temperate	SE113636	herbs	peatland	semi-nat	hill peat	peat		20	T	extraction	26	0.81	0.036		0.0311538	0.00138462
SD_02	1978-9	United Kingdom	Temperate	NH323321	conifer	peatland	semi-nat	hill peat	peat		20	T	extraction	57	1.77	0.043		0.0310526	0.000754386
SD_02	1978-9	United Kingdom	Temperate	SH763437	shrubs	peatland	semi-nat	hill peat	peat		20	T	extraction	44	1.4	0.035		0.0318182	0.000795455
SD_03	1995	Canada	Temperate	Saskatchewan	Forest	forest	natural	Luvisol	clay transport	L		T	difference	43.8	2.1633	0.12443	0.1606	0.0493904	0.00284087	0.00366667
SD_03	1995	Canada	Temperate	Saskatchewan	Forest	forest	natural	Luvisol	clay transport	F		T	difference	39.7	2.102	0.16138	0.2053	0.0529471	0.00406499	0.00517128
SD_03	1995	Canada	Temperate	Saskatchewan	Forest	forest	natural	Luvisol	clay transport	H		T	difference	33.1	2.039	0.1293	0.1825	0.0616012	0.00390634	0.0055136
SD_03	1995	Canada	Temperate	Saskatchewan	Forest	forest	natural	Luvisol	clay transport	Ae		T	difference	0.65	0.0481	0.02097	0.0029	0.074	0.0322615	0.00446154
SD_03	1995	Canada	Temperate	Saskatchewan	Forest	forest	natural	Luvisol	clay transport	Bt		S	difference	0.51	0.0489	0.02318	0.0041	0.0958824	0.045451	0.00803922
SD_03	1995	Canada	Temperate	Saskatchewan	Forest	forest	natural	Luvisol	clay transport	Bmk		S	difference	0.3	0.0348	0.03226	0.0018	0.116	0.107533	0.006
SD_03	1995	Canada	Temperate	Saskatchewan	Forest	forest	natural	Luvisol	clay transport	Ck		S	difference	0.42	0.0281	0.04941	0.0063	0.0669048	0.117643	0.015
SD_03	1995	Canada	Temperate	Saskatchewan	Forest	forest	natural	Luvisol	clay transport	Ck		S	difference	0.4	0.0281	0.04545	0.0089	0.07025	0.113625	0.02225
SD_03	1995	Canada	Temperate	Saskatchewan	Forest	forest	natural	Luvisol	clay transport	IICk		S	difference	0.35	0.0254	0.05	0.0058	0.0725714	0.142857	0.0165714
SD_03	1995	Canada	Temperate	Saskatchewan	Forest	forest	natural	Luvisol	clay transport	L		T	difference	42.7	2.0126	0.14724	0.1637	0.0471335	0.00344824	0.00383372
SD_03	1995	Canada	Temperate	Saskatchewan	Forest	forest	natural	Luvisol	clay transport	F		T	difference	39.1	2.2208	0.14322	0.194	0.056798	0.00366292	0.00496164
SD_03	1995	Canada	Temperate	Saskatchewan	Forest	forest	natural	Luvisol	clay transport	H		T	difference	34.1	2.2366	0.155	0.2029	0.0655894	0.00454545	0.00595015
SD_03	1995	Canada	Temperate	Saskatchewan	Forest	forest	natural	Luvisol	clay transport	Ae		T	difference	0.77	0.0622	0.01878	0.0044	0.0807792	0.0243896	0.00571429
SD_03	1995	Canada	Temperate	Saskatchewan	Forest	forest	natural	Luvisol	clay transport	Bt		S	difference	0.54	0.0589	0.02348	0.0049	0.109074	0.0434815	0.00907407
SD_03	1995	Canada	Temperate	Saskatchewan	Forest	forest	natural	Luvisol	clay transport	Bmk		S	difference	0.32	0.0348	0.02909	0.0019	0.10875	0.0909063	0.0059375
SD_03	1995	Canada	Temperate	Saskatchewan	Forest	forest	natural	Luvisol	clay transport	Ck		S	difference	0.21	0.0277	0.05676	0.0054	0.131905	0.270286	0.0257143
SD_03	1995	Canada	Temperate	Saskatchewan	Forest	forest	natural	Luvisol	clay transport	Ck		S	difference	0.21	0.0277	0.04565	0.019	0.131905	0.217381	0.0904762
SD_03	1995	Canada	Temperate	Saskatchewan	Forest	forest	natural	Luvisol	clay transport	L		T	difference	43	2.0199	0.14381	0.1906	0.0469744	0.00334442	0.00443256
SD_03	1995	Canada	Temperate	Saskatchewan	Forest	forest	natural	Luvisol	clay transport	F		T	difference	41.5	2.1573	0.12888	0.2243	0.0519831	0.00310554	0.00540482
SD_03	1995	Canada	Temperate	Saskatchewan	Forest	forest	natural	Luvisol	clay transport	H		T	difference	31.3	1.9522	0.12085	0.2035	0.0623706	0.00386102	0.0065016
SD_03	1995	Canada	Temperate	Saskatchewan	Forest	forest	natural	Luvisol	clay transport	Ae		T	difference	0.62	0.0521	0.02138	0.0042	0.0840323	0.0344839	0.00677419
SD_03	1995	Canada	Temperate	Saskatchewan	Forest	forest	natural	Luvisol	clay transport	Bt		S	difference	0.34	0.0317	0.03091	0.0044	0.0932353	0.0909118	0.0129412
SD_03	1995	Canada	Temperate	Saskatchewan	Forest	forest	natural	Luvisol	clay transport	Bmk		S	difference	0.2	0.0286	0.04651	0.0056	0.143	0.23255	0.028
SD_03	1995	Canada	Temperate	Saskatchewan	Forest	forest	natural	Luvisol	clay transport	Ck		S	difference	0.34	0.02	0.04533	0.0127	0.0588235	0.133324	0.0373529
SD_03	1995	Canada	Temperate	Saskatchewan	Forest	forest	natural	Luvisol	clay transport	L		T	difference	42.2	2.0814	0.13836	0.1954	0.0493223	0.00327867	0.00463033
SD_03	1995	Canada	Temperate	Saskatchewan	Forest	forest	natural	Luvisol	clay transport	F		T	difference	36.3	2.1549	0.12964	0.2162	0.0593636	0.00357135	0.00595592
SD_03	1995	Canada	Temperate	Saskatchewan	Forest	forest	natural	Luvisol	clay transport	H		T	difference	34	2.0451	0.12782	0.1853	0.06015	0.00375941	0.00545
SD_03	1995	Canada	Temperate	Saskatchewan	Forest	forest	natural	Luvisol	clay transport	Ae		T	difference	0.38	0.0356	0.02111	0.0035	0.0936842	0.0555526	0.00921053
SD_03	1995	Canada	Temperate	Saskatchewan	Forest	forest	natural	Luvisol	clay transport	Bt		S	difference	0.24	0.0286	0.03871	0.0028	0.119167	0.161292	0.0116667
SD_03	1995	Canada	Temperate	Saskatchewan	Forest	forest	natural	Luvisol	clay transport	Cca		S	difference	0.23	0.024	0.0434	0.0049	0.104348	0.188696	0.0213043
SD_03	1995	Canada	Temperate	Saskatchewan	Forest	forest	natural	Gleysol	clay transport	L		T	difference	42.7	2.1534	0.16877	0.1716	0.0504309	0.00395246	0.00401874
SD_03	1995	Canada	Temperate	Saskatchewan	Forest	forest	natural	Gleysol	clay transport	F		T	difference	37.5	1.9308	0.125	0.1797	0.051488	0.00333333	0.004792
SD_03	1995	Canada	Temperate	Saskatchewan	Forest	forest	natural	Gleysol	clay transport	H		T	difference	33	1.9658	0.14602	0.1786	0.0595697	0.00442485	0.00541212
SD_03	1995	Canada	Temperate	Saskatchewan	Forest	forest	natural	Gleysol	clay transport	Aeg		T	difference	0.86	0.073	0.04526	0.0045	0.0848837	0.0526279	0.00523256
SD_03	1995	Canada	Temperate	Saskatchewan	Forest	forest	natural	Gleysol	clay transport	Btg		S	difference	0.35	0.0487	0.05	0.0037	0.139143	0.142857	0.0105714
SD_03	1995	Canada	Temperate	Saskatchewan	Forest	forest	natural	Gleysol	clay transport	Bg		S	difference	0.18	0.0254	0.045	0.0038	0.141111	0.25	0.0211111
SD_03	1995	Canada	Temperate	Saskatchewan	Forest	forest	natural	Gleysol	clay transport	Ccag		S	difference	0.18	0.023	0.04865	0.0045	0.127778	0.270278	0.025
SD_04	1935	USA	Temperate	Iowa	arable	arable	cultivated	Prairie soil	na	A1		T	extraction	2.4	0.2	0.0246		0.0833333	0.01025
SD_04	1935	USA	Temperate	Iowa	arable	arable	cultivated	Prairie soil	na	A11		T	extraction	2.28	0.2	0.02		0.0877193	0.00877193
SD_04	1935	USA	Temperate	Iowa	arable	arable	cultivated	Prairie soil	na	Aa		T	extraction	0.81	0.076	0.0079		0.0938272	0.00975309
SD_04	1935	USA	Temperate	Iowa	arable	arable	cultivated	Prairie soil	na	C1		S	extraction	0.34	0.041	0.0043		0.120588	0.0126471
SD_04	1935	USA	Temperate	Iowa	arable	arable	cultivated	Prairie soil	na	C1		S	extraction	0.22	0.025	0.0023		0.113636	0.0104545
SD_04	1935	USA	Temperate	Iowa	arable	arable	cultivated	Prairie soil	na	C		S	extraction	0.12	0.016	0.001		0.133333	0.00833333
SD_04	1935	USA	Temperate	Iowa	arable	arable	cultivated	Planosol	na	A1		T	extraction	2.84	0.21	0.0205		0.0739437	0.00721831
SD_04	1935	USA	Temperate	Iowa	arable	arable	cultivated	Planosol	na	A11		T	extraction	2.36	0.16	0.0133		0.0677966	0.00563559
SD_04	1935	USA	Temperate	Iowa	arable	arable	cultivated	Planosol	na	Aa		T	extraction	1.64	0.12	0.0069		0.0731707	0.00420732
SD_04	1935	USA	Temperate	Iowa	arable	arable	cultivated	Planosol	na	Ba		S	extraction	0.19	0.024	0.0015		0.126316	0.00789474
SD_04	1935	USA	Temperate	Iowa	arable	arable	cultivated	Wiesenboden	na	A1		T	extraction	5.11	0.41	0.0393		0.0802348	0.0076908
SD_04	1935	USA	Temperate	Iowa	arable	arable	cultivated	Wiesenboden	na	A11		T	extraction	1.74	0.12	0.017		0.0689655	0.00977011
SD_04	1935	USA	Temperate	Iowa	arable	arable	cultivated	Wiesenboden	na	Aa		T	extraction	0.68	0.06	0.007		0.0882353	0.0102941
SD_04	1935	USA	Temperate	Iowa	arable	arable	cultivated	Wiesenboden	na	C1		S	extraction	0.4	0.045	0.0027		0.1125	0.00675
SD_04	1935	USA	Temperate	Iowa	arable	arable	cultivated	Wiesenboden	na	C		S	extraction	0.25	0.032	0.0031		0.128	0.0124
SD_04	1935	USA	Temperate	Iowa	Forest	forest	natural	Gray-Brown podzolic	podzolized	A1		T	extraction	4.11	0.34	0.0352		0.0827251	0.00856448
SD_04	1935	USA	Temperate	Iowa	Forest	forest	natural	Gray-Brown podzolic	podzolized	A2		T	extraction	2.11	0.18	0.023		0.0853081	0.0109005
SD_04	1935	USA	Temperate	Iowa	Forest	forest	natural	Gray-Brown podzolic	podzolized	A21		T	extraction	1.56	0.13	0.0167		0.0833333	0.0107051
SD_04	1935	USA	Temperate	Iowa	Forest	forest	natural	Gray-Brown podzolic	podzolized	B1		S	extraction	0.6	0.078	0.0067		0.13	0.0111667
SD_04	1935	USA	Temperate	Iowa	Forest	forest	natural	Gray-Brown podzolic	podzolized	B2		S	extraction	0.44	0.057	0.0045		0.129545	0.0102273
SD_04	1935	USA	Temperate	Iowa	Forest	forest	natural	Gray-Brown podzolic	podzolized	B3		S	extraction	0.3	0.039	0.0024		0.13	0.008
SD_04	1935	USA	Temperate	Iowa	Forest	forest	natural	Gray-Brown podzolic	podzolized	C		S	extraction	0.23	0.031	0.0022		0.134783	0.00956522
SD_04	1935	USA	Temperate	Iowa	arable	arable	cultivated	Prairie soil	na	A1		T	extraction	2.16	0.2	0.0264		0.0925926	0.0122222
SD_04	1935	USA	Temperate	Iowa	arable	arable	cultivated	Prairie soil	na	A11		T	extraction	1.56	0.15	0.0145		0.0961538	0.00929487
SD_04	1935	USA	Temperate	Iowa	arable	arable	cultivated	Prairie soil	na	Aa		T	extraction	0.98	0.096	0.0095		0.0979592	0.00969388
SD_04	1935	USA	Temperate	Iowa	arable	arable	cultivated	Prairie soil	na	C1		S	extraction	0.64	0.074	0.0061		0.115625	0.00953125
SD_04	1935	USA	Temperate	Iowa	arable	arable	cultivated	Prairie soil	na	C1		S	extraction	0.41	0.058	0.0028		0.141463	0.00682927
SD_04	1935	USA	Temperate	Iowa	arable	arable	cultivated	Planosol	na	A1		T	extraction	2.51	0.22	0.0316		0.0876494	0.0125896
SD_04	1935	USA	Temperate	Iowa	arable	arable	cultivated	Planosol	na	A11		T	extraction	2.42	0.22	0.0278		0.0909091	0.0114876
SD_04	1935	USA	Temperate	Iowa	arable	arable	cultivated	Planosol	na	A12		T	extraction	2.19	0.19	0.024		0.086758	0.0109589
SD_04	1935	USA	Temperate	Iowa	arable	arable	cultivated	Planosol	na	A2		T	extraction	1.04	0.08	0.0116		0.0769231	0.0111538
SD_04	1935	USA	Temperate	Iowa	arable	arable	cultivated	Planosol	na	A22		T	extraction	0.51	0.038	0.0041		0.0745098	0.00803922
SD_04	1935	USA	Temperate	Iowa	arable	arable	cultivated	Planosol	na	B2		S	extraction	0.82	0.062	0.0045		0.0756098	0.0054878
SD_04	1935	USA	Temperate	Iowa	arable	arable	cultivated	Planosol	na	B2		S	extraction	0.77	0.066	0.004		0.0857143	0.00519481
SD_04	1935	USA	Temperate	Iowa	arable	arable	cultivated	Planosol	na	C		S	extraction	0.17	0.026	0.0012		0.152941	0.00705882
SD_04	1935	USA	Temperate	Iowa	forest	forest	natural	Gray-Brown podzolic	podzolized	A1		T	extraction	3.72	0.26	0.0319		0.0698925	0.00857527
SD_04	1935	USA	Temperate	Iowa	forest	forest	natural	Gray-Brown podzolic	podzolized	A2		T	extraction	1.16	0.1	0.0065		0.0862069	0.00560345
SD_04	1935	USA	Temperate	Iowa	forest	forest	natural	Gray-Brown podzolic	podzolized	A3		T	extraction	0.42	0.054	0.0008		0.128571	0.00190476
SD_04	1935	USA	Temperate	Iowa	forest	forest	natural	Gray-Brown podzolic	podzolized	Ba		S	extraction	0.27	0.033	0.0007		0.122222	0.00259259
SD_04	1935	USA	Temperate	Iowa	forest	forest	natural	Gray-Brown podzolic	podzolized	C		S	extraction	0.19	0.028	0.0006		0.147368	0.00315789
SD_05	1940	USA	Temperate	Minnesota	arable	arable	cultivated	Chernozem	na		8	T	no P	4.165	0.339		0.0405	0.0813926		0.00972389
SD_05	1940	USA	Temperate	Minnesota	arable	arable	cultivated	Chernozem	na		12	T	no P	4.312	0.383		0.0425	0.0888219		0.00985622
SD_05	1940	USA	Temperate	Minnesota	arable	arable	cultivated	Chernozem	na		12	T	no P	3.018	0.275		0.0294	0.0911199		0.00974155
SD_05	1940	USA	Temperate	Minnesota	arable	arable	cultivated	Chernozem	na		12	T	no P	4.369	0.368		0.0411	0.0842298		0.00940719
SD_05	1940	USA	Temperate	Minnesota	arable	arable	cultivated	Chernozem	na		12	T	no P	2.99	0.28		0.0345	0.0936455		0.0115385
SD_05	1940	USA	Temperate	Minnesota	arable	arable	cultivated	Chernozem	na		8	T	no P	2.649	0.242		0.028	0.0913552		0.01057
SD_05	1940	USA	Temperate	Minnesota	arable	arable	cultivated	Black prairie soil	na		12	T	no P	3.444	0.293		0.0314	0.0850755		0.00911731
SD_05	1940	USA	Temperate	Minnesota	arable	arable	cultivated	Black prairie soil	na		12	T	no P	3.109	0.271		0.0298	0.0871663		0.00958508
SD_05	1940	USA	Temperate	Minnesota	arable	arable	cultivated	Black prairie soil	na		8	T	no P	3.5	0.303		0.0339	0.0865714		0.00968571
SD_05	1940	USA	Temperate	Minnesota	arable	arable	cultivated	Black prairie soil	na		12	T	no P	3.742	0.334		0.0324	0.0892571		0.00865847
SD_05	1940	USA	Temperate	Minnesota	arable	arable	cultivated	Black prairie soil	na		12	T	no P	4.516	0.35		0.0428	0.0775022		0.00947741
SD_05	1940	USA	Temperate	Minnesota	arable	arable	cultivated	Black prairie soil	na		12	T	no P	2.079	0.184		0.0216	0.0885041		0.0103896
SD_05	1940	USA	Temperate	Minnesota	arable	arable	cultivated	Black prairie soil	na		14	T	no P	3.546	0.287		0.0341	0.0809363		0.00961647
SD_05	1940	USA	Temperate	Minnesota	arable	arable	cultivated	Black prairie soil	na		20	T	no P	2.951	0.243		0.0299	0.082345		0.0101322
SD_05	1940	USA	Temperate	Minnesota	arable	arable	cultivated	Black prairie soil	na	A		T	no P	1.979	0.165		0.022	0.0833754		0.0111167
SD_05	1940	USA	Temperate	Minnesota	Forest	forest	natural	Podzol	podzolized		6	T	no P	0.472	0.045		0.0018	0.095339		0.00381356
SD_05	1940	USA	Temperate	Minnesota	Forest	forest	natural	Podzol	podzolized	A		T	no P	2.102	0.109		0.0077	0.0518554		0.00366318
SD_05	1940	USA	Temperate	Minnesota	Forest	forest	natural	Podzol	podzolized	A		T	no P	0.941	0.062		0.0029	0.0658874		0.00308183
SD_05	1940	USA	Temperate	Minnesota	Forest	forest	natural	Podzol	podzolized	A		T	no P	1.353	0.061		0.003	0.045085		0.00221729
SD_05	1940	USA	Temperate	Minnesota	Forest	forest	natural	Podzol	podzolized		6	T	no P	1.92	0.129		0.0078	0.0671875		0.0040625
SD_05	1940	USA	Temperate	Minnesota	Forest	forest	natural	Podzol	podzolized	A		T	no P	1.066	0.088		0.0038	0.0825516		0.00356473
SD_05	1940	USA	Temperate	Minnesota	Forest	forest	natural	Podzol	podzolized	A		T	no P	0.543	0.056		0.0033	0.103131		0.00607735
SD_05	1940	USA	Temperate	Minnesota	Forest	forest	natural	Podzol	podzolized	A		T	no P	1.454	0.103		0.0074	0.0708391		0.00508941
SD_05	1940	USA	Temperate	Minnesota	Forest	forest	natural	Podzol	podzolized		6	T	no P	0.877	0.029		0.0031	0.0330673		0.00353478
SD_05	1940	USA	Temperate	Minnesota	Forest	forest	natural	Podzol	podzolized		4	T	no P	2.078	0.152		0.0081	0.0731473		0.00389798
SD_05	1940	USA	Temperate	Minnesota	Forest	forest	natural	Podzol	podzolized		6	T	no P	1.821	0.139		0.0064	0.0763317		0.00351455
SD_05	1940	USA	Temperate	Minnesota	Forest	forest	natural	Podzol	podzolized	A		T	no P	1.234	0.062		0.0048	0.0502431		0.00388979
SD_05	1940	USA	Temperate	Minnesota	Forest	forest	natural	Podzol	podzolized	A		T	no P	0.692	0.064		0.0015	0.0924855		0.00216763
SD_05	1940	USA	Temperate	Minnesota	Forest	forest	natural	Podzol	podzolized	A		T	no P	1.47	0.091		0.0059	0.0619048		0.00401361
SD_05	1940	USA	Temperate	Minnesota	Forest	forest	natural	Podzol	podzolized	A		T	no P	0.723	0.05		0.0023	0.0691563		0.00318119
SD_05	1940	USA	Temperate	Minnesota	Forest	forest	natural	Podzol	podzolized		6	T	no P	0.654	0.039		0.0015	0.059633		0.00229358
SD_05	1940	USA	Temperate	Minnesota	Forest	forest	natural	Podzol	podzolized	A		T	no P	0.936	0.077		0.0053	0.082265		0.00566239
SD_05	1940	USA	Temperate	Minnesota	Forest	forest	natural	Podzol	podzolized		6	T	no P	0.773	0.071		0.0067	0.0918499		0.00866753
SD_05	1940	USA	Temperate	Minnesota	Forest	forest	natural	Podzol	podzolized	A		T	no P	0.759	0.08		0.0034	0.105402		0.00447958
SD_05	1940	USA	Temperate	Minnesota	Forest	forest	natural	Podzol	podzolized	A		T	no P	0.326	0.034		0.0011	0.104294		0.00337423
SD_05	1940	USA	Temperate	Minnesota	Forest	forest	natural	Podzol	podzolized	A		T	no P	0.315	0.046		0.0012	0.146032		0.00380952
SD_05	1940	USA	Temperate	Minnesota	Forest	forest	natural	Podzol	podzolized		6	T	no P	2.203	0.154		0.0086	0.0699047		0.00390377
SD_05	1940	USA	Temperate	Minnesota	Forest	forest	natural	Podzol	podzolized	A		T	no P	0.978	0.078		0.0055	0.0797546		0.00562372
SD_05	1940	USA	Temperate	Minnesota	Forest	forest	natural	Podzol	podzolized	A		T	no P	0.532	0.05		0.004	0.093985		0.0075188
SD_06	1965	New Zealand	Temperate	Foredune	grass/herbs	grassland	semi-natural	soil on sand dune	raw			whole profile	difference					0.077551	0.0132653
SD_06	1965	New Zealand	Temperate	Foredune	grass/herbs	grassland	semi-natural	soil on sand dune	raw			whole profile	difference					0.145833	0.0354167
SD_06	1965	New Zealand	Temperate	Waitarere	grass/herbs	grassland	semi-natural	soil on sand dune	raw			whole profile	difference					0.0888268	0.0111732
SD_06	1965	New Zealand	Temperate	Waitarere	grass/herbs	grassland	semi-natural	soil on sand dune	raw			whole profile	difference					0.0881279	0.00913242
SD_06	1965	New Zealand	Temperate	Waitarere	grass/herbs	grassland	semi-natural	soil on sand dune	raw			whole profile	difference					0.087027	0.0113514
SD_06	1965	New Zealand	Temperate	Waitarere	grass/herbs	grassland	semi-natural	soil on sand dune	raw			whole profile	difference					0.0864322	0.00854271
SD_06	1965	New Zealand	Temperate	Motuiti	grass/herbs	grassland	semi-natural	soil on sand dune	raw			whole profile	difference					0.0957245	0.0171021
SD_06	1965	New Zealand	Temperate	Motuiti	grass/herbs	grassland	semi-natural	soil on sand dune	raw			whole profile	difference					0.0623946	0.0134907
SD_06	1965	New Zealand	Temperate	Motuiti	grass/herbs	grassland	semi-natural	soil on sand dune	raw			whole profile	difference					0.0936224	0.0127551
SD_06	1965	New Zealand	Temperate	Foxton	grass/herbs	grassland	semi-natural	soil on sand dune	raw			whole profile	difference					0.0651429	0.00873469
SD_06	1965	New Zealand	Temperate	Foxton	grass/herbs	grassland	semi-natural	soil on sand dune	raw			whole profile	difference					0.0573123	0.00893281
SD_06	1965	New Zealand	Temperate	Foxton	grass/herbs	grassland	semi-natural	soil on sand dune	raw			whole profile	difference					0.0749223	0.0109845
SD_06	1965	New Zealand	Temperate	Foxton	grass/herbs	grassland	semi-natural	soil on sand dune	raw			whole profile	difference					0.0749053	0.0104167
SD_06	1965	New Zealand	Temperate	Koputaroa	grass/herbs	grassland	semi-natural	soil on sand dune	raw			whole profile	difference					0.503297	0.0637363
SD_06	1965	New Zealand	Temperate	Koputaroa	grass/herbs	grassland	semi-natural	soil on sand dune	raw			whole profile	difference					0.0499789	0.00619469
SD_07	1977-1998	Switzerland	Temperate	A1	forest	forest	natural	Haplic Luvisol	clay transport	F		T	difference	26.3342	0.850694	0.0801856		0.0323038	0.00304492
SD_07	1977-1998	Switzerland	Temperate	A1	forest	forest	natural	Haplic Luvisol	clay transport	AEl1		T	difference	2.08	0.091	0.0123439		0.04375	0.00593457
SD_07	1977-1998	Switzerland	Temperate	A1	forest	forest	natural	Haplic Luvisol	clay transport	AEl2		T	difference	1.85	0.089	0.0143076		0.0481081	0.00773383
SD_07	1977-1998	Switzerland	Temperate	A2	forest	forest	natural	Dystric Cambisol, gleyic	brown	Ah		T	difference	10.343	0.757	0.044297		0.0731896	0.0042828
SD_07	1977-1998	Switzerland	Temperate	A2	forest	forest	natural	Dystric Cambisol, gleyic	brown	AB		TS	difference	4.215	0.377	0.0375632		0.0894425	0.0089118
SD_07	1977-1998	Switzerland	Temperate	A2	forest	forest	natural	Dystric Cambisol, gleyic	brown	B(S)1		S	difference	2.07514	0.20176	0.0338279		0.0972268	0.0163015
SD_07	1977-1998	Switzerland	Temperate	A2	forest	forest	natural	Dystric Cambisol, gleyic	brown	B(S)2		S	difference	0.547939	0.0855209	0.0168441		0.156077	0.0307409
SD_07	1977-1998	Switzerland	Temperate	A2	forest	forest	natural	Dystric Cambisol, gleyic	brown	CS		S	difference	0.56177	0.0877115	0.0114112		0.156134	0.020313
SD_07	1977-1998	Switzerland	Temperate	A3	forest	forest	natural	Dystric Cambisol	brown, base-rich	Ah		T	difference	5.83005	0.347408	0.0332894		0.0595893	0.00570997
SD_07	1977-1998	Switzerland	Temperate	A3	forest	forest	natural	Dystric Cambisol	brown, base-rich	AB		T	difference	3.62553	0.263672	0.0301944		0.0727264	0.00832826
SD_07	1977-1998	Switzerland	Temperate	A3	forest	forest	natural	Dystric Cambisol	brown, base-rich	B		S	difference	1.82519	0.170198	0.0208908		0.0932497	0.0114459
SD_07	1977-1998	Switzerland	Temperate	A3	forest	forest	natural	Dystric Cambisol	brown, base-rich	BC		S	difference	1.43155	0.151121	0.01861		0.105564	0.0129998
SD_07	1977-1998	Switzerland	Temperate	A4	forest	forest	natural	Haplic Calcisol	brown, base-rich	F		T	difference	35.207	0.879	0.0360419		0.0249666	0.00102371
SD_07	1977-1998	Switzerland	Temperate	A4	forest	forest	natural	Haplic Calcisol	brown, base-rich	Ah		T	difference	3.754	0.161	0.00942823		0.0428876	0.00251152
SD_07	1977-1998	Switzerland	Temperate	A4	forest	forest	natural	Haplic Calcisol	brown, base-rich	AB		T	difference	2.112	0.108	0.00730813		0.0511364	0.00346029
SD_07	1977-1998	Switzerland	Temperate	A5	forest	forest	natural	Gleyic Cambisol, eutric	hydromorphic, groundwater	Ah		T	difference	6.78731	0.455302	0.0343967		0.0670814	0.0050678
SD_07	1977-1998	Switzerland	Temperate	A5	forest	forest	natural	Gleyic Cambisol, eutric	hydromorphic, groundwater	BG		S	difference	3.80587	0.310391	0.029892		0.0815559	0.00785419
SD_07	1977-1998	Switzerland	Temperate	A6	forest	forest	natural	Calcaric Phaeozem	raw	F		T	difference	32.975	1.709	0.0437046		0.0518271	0.00132539
SD_07	1977-1998	Switzerland	Temperate	A6	forest	forest	natural	Calcaric Phaeozem	raw	Ah		T	difference	11.267	0.656	0.0246551		0.0582231	0.00218826
SD_07	1977-1998	Switzerland	Temperate	A6	forest	forest	natural	Calcaric Phaeozem	raw	A1		T	difference	5.701	0.373	0.0184289		0.0654271	0.00323258
SD_07	1977-1998	Switzerland	Temperate	A6	forest	forest	natural	Calcaric Phaeozem	raw	A2		T	difference	4.08302	0.284	0.0154228		0.0695564	0.00377731
SD_07	1977-1998	Switzerland	Temperate	A7	forest	forest	natural	Calcaric Regosol	raw	F		T	difference	23.9362	1.21283	0.0953469		0.0506692	0.00398337
SD_07	1977-1998	Switzerland	Temperate	A7	forest	forest	natural	Calcaric Regosol	raw	Ah		T	difference	4.87706	0.277	0.0148848		0.0567965	0.003052
SD_07	1977-1998	Switzerland	Temperate	A7	forest	forest	natural	Calcaric Regosol	raw	AC1		T	difference	2.98986	0.189	0.0168519		0.0632136	0.00563633
SD_07	1977-1998	Switzerland	Temperate	A8	forest	forest	natural	Eutric Regosol	brown, base-rich	Ah		T	difference	9.1375	0.501	0.0376729		0.054829	0.00412289
SD_07	1977-1998	Switzerland	Temperate	A8	forest	forest	natural	Eutric Regosol	brown, base-rich	AB		T	difference	3.891	0.2605	0.0323307		0.0669494	0.00830911
SD_07	1977-1998	Switzerland	Temperate	A8	forest	forest	natural	Eutric Regosol	brown, base-rich	BC		S	difference	1.42082	0.1275	0.0238633		0.0897368	0.0167954
SD_07	1977-1998	Switzerland	Temperate	A9	forest	forest	natural	Haplic Podzol	podzolized, Fe, Humus	F		T	difference	42.4602	1.2644	0.0598372	0.352185	0.0297786	0.00140925	0.00829448
SD_07	1977-1998	Switzerland	Temperate	A9	forest	forest	natural	Haplic Podzol	podzolized, Fe, Humus	H		T	difference	38.11	1.677	0.055216		0.0440042	0.00144886
SD_07	1977-1998	Switzerland	Temperate	A9	forest	forest	natural	Haplic Podzol	podzolized, Fe, Humus	Ah		T	difference	27.768	1.296	0.0503287		0.0466724	0.00181247
SD_07	1977-1998	Switzerland	Temperate	A9	forest	forest	natural	Haplic Podzol	podzolized, Fe, Humus	E		S	difference	0.953	0.056	0.0029155		0.0587618	0.00305929
SD_07	1977-1998	Switzerland	Temperate	A9	forest	forest	natural	Haplic Podzol	podzolized, Fe, Humus	Bh		S	difference	6.918	0.326	0.017089		0.0471234	0.00247022
SD_07	1977-1998	Switzerland	Temperate	A9	forest	forest	natural	Haplic Podzol	podzolized, Fe, Humus	Bs		S	difference	3.56061	0.154663	0.012892		0.0434371	0.00362073
SD_07	1977-1998	Switzerland	Temperate	A9	forest	forest	natural	Haplic Podzol	podzolized, Fe, Humus	BC		S	difference	0.663912	0.0519773	0.00750467		0.0782894	0.0113037
SD_07	1977-1998	Switzerland	Temperate	A10	forest	forest	natural	Dystric Cambisol	brown	F		T	difference	32.6658	1.39456	0.0848187		0.0426918	0.00259656
SD_07	1977-1998	Switzerland	Temperate	A10	forest	forest	natural	Dystric Cambisol	brown	Ah1		T	difference	17.4855	0.980661	0.0609951		0.0560843	0.00348833
SD_07	1977-1998	Switzerland	Temperate	A10	forest	forest	natural	Dystric Cambisol	brown	Ah2		T	difference	5.76296	0.373938	0.0298534		0.0648865	0.00518022
SD_07	1977-1998	Switzerland	Temperate	A10	forest	forest	natural	Dystric Cambisol	brown	AB		T	difference	2.45253	0.194153	0.0207934		0.0791643	0.00847833
SD_07	1977-1998	Switzerland	Temperate	A11	forest	forest	natural	Dystric Cambisol, ferralic	podzolized, Fe	F		T	difference	38.8088	1.76249	0.0977789		0.0454146	0.0025195
SD_07	1977-1998	Switzerland	Temperate	A11	forest	forest	natural	Dystric Cambisol, ferralic	podzolized, Fe	H		T	difference	39.2157	1.83027	0.0744982		0.046672	0.0018997
SD_07	1977-1998	Switzerland	Temperate	A11	forest	forest	natural	Dystric Cambisol, ferralic	podzolized, Fe	Ah		T	difference	14.998	0.716	0.0365983		0.0477397	0.00244021
SD_07	1977-1998	Switzerland	Temperate	A11	forest	forest	natural	Dystric Cambisol, ferralic	podzolized, Fe	AE1		T	difference	8.118	0.442	0.0345941		0.0544469	0.0042614
SD_07	1977-1998	Switzerland	Temperate	A12	forest	forest	natural	Dystric Cambisol	brown	F		T	difference	38.3974	1.61156	0.09017		0.0419706	0.00234834
SD_07	1977-1998	Switzerland	Temperate	A12	forest	forest	natural	Dystric Cambisol	brown	Ah		T	difference	5.16513	0.286527	0.0323218		0.0554733	0.00625769
SD_07	1977-1998	Switzerland	Temperate	A13	forest	forest	natural	Dystric Cambisol	podzolized, Fe	F		T	difference	25.8825	1.27452	0.0922686		0.0492426	0.0035649
SD_07	1977-1998	Switzerland	Temperate	A13	forest	forest	natural	Dystric Cambisol	podzolized, Fe	H		T	difference	25.8825	1.27452	0.0922686		0.0492426	0.0035649
SD_07	1977-1998	Switzerland	Temperate	A13	forest	forest	natural	Dystric Cambisol	podzolized, Fe	Ah		T	difference	5.11166	0.299697	0.0397847		0.05863	0.00778312
SD_07	1977-1998	Switzerland	Temperate	A13	forest	forest	natural	Dystric Cambisol	podzolized, Fe	A(E)		T	difference	3.53759	0.197669	0.0281683		0.0558767	0.00796256
SD_07	1977-1998	Switzerland	Temperate	A14	forest	forest	natural	Haplic Podzol	podzolized, Fe, Humus	F		T	difference	29.2459	1.50406	0.104332		0.0514281	0.0035674
SD_07	1977-1998	Switzerland	Temperate	A14	forest	forest	natural	Haplic Podzol	podzolized, Fe, Humus	H		T	difference	29.2459	1.50406	0.104332		0.0514281	0.0035674
SD_07	1977-1998	Switzerland	Temperate	A14	forest	forest	natural	Haplic Podzol	podzolized, Fe, Humus	A		T	difference	2.8024	0.182388	0.0332748		0.0650829	0.0118737
SD_07	1977-1998	Switzerland	Temperate	A14	forest	forest	natural	Haplic Podzol	podzolized, Fe, Humus	E		S	difference	0.883861	0.0663589	0.0146559		0.0750785	0.0165817
SD_07	1977-1998	Switzerland	Temperate	A15	forest	forest	natural	Haplic Podzol	podzolized, Fe, Humus	F		T	difference	45.7665	1.89998	0.106768	0.193778	0.0415146	0.00233288	0.00423406
SD_07	1977-1998	Switzerland	Temperate	A15	forest	forest	natural	Haplic Podzol	podzolized, Fe, Humus	H		T	difference	33.78	1.234	0.0268837		0.0365305	0.000795846
SD_07	1977-1998	Switzerland	Temperate	A15	forest	forest	natural	Haplic Podzol	podzolized, Fe, Humus	AE1		T	difference	1.208	0.072	0.00860256		0.0596026	0.00712133
SD_07	1977-1998	Switzerland	Temperate	A15	forest	forest	natural	Haplic Podzol	podzolized, Fe, Humus	AE2		T	difference	1.521	0.085	0.00716026		0.0558843	0.0047076
SD_07	1977-1998	Switzerland	Temperate	A16	forest	forest	natural	Ferralic Podzol	podzolized, Fe	F		T	difference	43.0237	1.96838	0.0933921	0.198114	0.045751	0.00217071	0.00460477
SD_07	1977-1998	Switzerland	Temperate	A16	forest	forest	natural	Ferralic Podzol	podzolized, Fe	H		T	difference	36.874	1.615	0.0531218		0.0437978	0.00144063
SD_07	1977-1998	Switzerland	Temperate	A16	forest	forest	natural	Ferralic Podzol	podzolized, Fe	AE		T	difference	8.393	0.371	0.0274712		0.0442035	0.0032731
SD_07	1977-1998	Switzerland	Temperate	A16	forest	forest	natural	Ferralic Podzol	podzolized, Fe	E1		T	difference	0.807	0.036	0.00715385		0.0446097	0.00886474
SD_07	1977-1998	Switzerland	Temperate	A17	forest	forest	natural	Calcaric Regosol	raw	Ah1		T	difference	0.737754	0.212	0.0266474		0.287359	0.0361197
SD_07	1977-1998	Switzerland	Temperate	A17	forest	forest	natural	Calcaric Regosol	raw	Ah2		T	difference	3.82968	0.267	0.0183296		0.0697187	0.00478619
SD_07	1977-1998	Switzerland	Temperate	A18	forest	forest	natural	Calcaric Fluvisol	raw	Ah		T	difference	3.17281	0.215024	0.00272539		0.0677706	0.000858981
SD_07	1977-1998	Switzerland	Temperate	A19	forest	forest	natural	Eutric Cambisol	brown, base-rich	Ah		T	difference	17.426	0.751	0.0339613		0.0430965	0.00194889
SD_07	1977-1998	Switzerland	Temperate	A19	forest	forest	natural	Eutric Cambisol	brown, base-rich	AB		T	difference	4.305	0.252	0.0192674		0.0585366	0.00447558
SD_07	1977-1998	Switzerland	Temperate	A19	forest	forest	natural	Eutric Cambisol	brown, base-rich	B1		S	difference	2.33	0.155	0.0150295		0.0665236	0.00645041
SD_07	1977-1998	Switzerland	Temperate	A19	forest	forest	natural	Eutric Cambisol	brown, base-rich	B2		S	difference	0.927	0.076	0.00691967		0.0819849	0.00746458
SD_07	1977-1998	Switzerland	Temperate	A19	forest	forest	natural	Eutric Cambisol	brown, base-rich	C		S	difference	0.675	0.065	0.002992		0.0962963	0.00443259
SD_07	1977-1998	Switzerland	Temperate	A20	forest	forest	natural	Rendzic Leptosol, mollic	raw	F		T	difference	42.3486	1.66919	0.0680954	0.176093	0.0394154	0.00160797	0.00415817
SD_07	1977-1998	Switzerland	Temperate	A20	forest	forest	natural	Rendzic Leptosol, mollic	raw	H		T	difference	34.826	1.46366	0.0411626		0.0420278	0.00118195
SD_07	1977-1998	Switzerland	Temperate	A20	forest	forest	natural	Rendzic Leptosol, mollic	raw	Ah		T	difference	14.7257	0.681163	0.0515654		0.0462567	0.00350173
SD_07	1977-1998	Switzerland	Temperate	A20	forest	forest	natural	Rendzic Leptosol, mollic	raw	AC1		T	difference	12.2458	0.370002	0.0436376		0.0302147	0.00356348
SD_07	1977-1998	Switzerland	Temperate	A21	forest	forest	natural	Dystric Cambisol	brown	F		T	difference	39.8758	1.82796	0.117		0.0458413	0.00293411
SD_07	1977-1998	Switzerland	Temperate	A21	forest	forest	natural	Dystric Cambisol	brown	H		T	difference	33.082	1.558	0.064741		0.0470951	0.00195699
SD_07	1977-1998	Switzerland	Temperate	A21	forest	forest	natural	Dystric Cambisol	brown	Ah		T	difference	6.274	0.37	0.0481217		0.0589735	0.00767001
SD_07	1977-1998	Switzerland	Temperate	A21	forest	forest	natural	Dystric Cambisol	brown	B1		S	difference	3.487	0.251	0.049125		0.0719816	0.014088
SD_07	1977-1998	Switzerland	Temperate	A21	forest	forest	natural	Dystric Cambisol	brown	B2		S	difference	1.424	0.1	0.032265		0.0702247	0.022658
SD_07	1977-1998	Switzerland	Temperate	A21	forest	forest	natural	Dystric Cambisol	brown	BC		S	difference	0.47	0.044	0.0124037		0.093617	0.0263908
SD_07	1977-1998	Switzerland	Temperate	A22	forest	forest	natural	Podzol	podzolized, Fe	AE		T	difference	5.177	0.253	0.0217968		0.04887	0.00421032
SD_07	1977-1998	Switzerland	Temperate	A22	forest	forest	natural	Podzol	podzolized, Fe	E1		T	difference	1.389	0.074	0.00989249		0.0532757	0.00712203
SD_07	1977-1998	Switzerland	Temperate	A23	forest	forest	natural	Haplic Podzol	podzolized, Fe, Humus	F		T	difference	37.4384	1.39335	0.0778071		0.0372173	0.00207827
SD_07	1977-1998	Switzerland	Temperate	A23	forest	forest	natural	Haplic Podzol	podzolized, Fe, Humus	H		T	difference	34.3728	1.31206	0.0749717		0.0381716	0.00218114
SD_07	1977-1998	Switzerland	Temperate	A23	forest	forest	natural	Haplic Podzol	podzolized, Fe, Humus	Ah		T	difference	16.276	0.651	0.0379146		0.0399975	0.00232948
SD_07	1977-1998	Switzerland	Temperate	A23	forest	forest	natural	Haplic Podzol	podzolized, Fe, Humus	E		S	difference	1.269	0.061	0.00689685		0.0480693	0.00543487
SD_07	1977-1998	Switzerland	Temperate	A23	forest	forest	natural	Haplic Podzol	podzolized, Fe, Humus	Bh		S	difference	3.384	0.13	0.0143367		0.0384161	0.00423662
SD_07	1977-1998	Switzerland	Temperate	A23	forest	forest	natural	Haplic Podzol	podzolized, Fe, Humus	Bs		S	difference	2.13676	0.083306	0.0166359		0.038987	0.00778554
SD_07	1977-1998	Switzerland	Temperate	A23	forest	forest	natural	Haplic Podzol	podzolized, Fe, Humus	BC		S	difference	1.06768	0.0536626	0.010476		0.050261	0.00981193
SD_07	1977-1998	Switzerland	Temperate	A23	forest	forest	natural	Haplic Podzol	podzolized, Fe, Humus	C		S	difference	0.394507	0.0271207	0.00411509		0.0687459	0.010431
SD_07	1977-1998	Switzerland	Temperate	A24	forest	forest	natural	Calcaric Fluvisol	raw	F1		T	difference	32.4972	1.03422	0.0447689		0.0318248	0.00137762
SD_07	1977-1998	Switzerland	Temperate	A24	forest	forest	natural	Calcaric Fluvisol	raw	F2		T	difference	37.533	0.962	0.0304742		0.0256308	0.000811932
SD_07	1977-1998	Switzerland	Temperate	A24	forest	forest	natural	Calcaric Fluvisol	raw	Ah		T	difference	6.09235	0.281	0.0137361		0.0461235	0.00225465
SD_07	1977-1998	Switzerland	Temperate	A24	forest	forest	natural	Calcaric Fluvisol	raw	AC		T	difference	2.57252	0.073	0.00742316		0.0283768	0.00288556
SD_07	1977-1998	Switzerland	Temperate	A25	forest	forest	natural	Calcaric Regosol	raw	F		T	difference	34.7669	1.55929	0.075471		0.0448498	0.00217077
SD_07	1977-1998	Switzerland	Temperate	A25	forest	forest	natural	Calcaric Regosol	raw	Ah1		T	difference	19.9814	0.963439	0.0311766		0.0482169	0.00156028
SD_07	1977-1998	Switzerland	Temperate	A25	forest	forest	natural	Calcaric Regosol	raw	Ah2		T	difference	4.93226	0.305108	0.0209771		0.0618598	0.00425303
SD_07	1977-1998	Switzerland	Temperate	S1	forest	forest	natural	Dystric Cambisol	brown	F		T	difference	21.9011	0.957071	0.0592622		0.0436996	0.0027059
SD_07	1977-1998	Switzerland	Temperate	S1	forest	forest	natural	Dystric Cambisol	brown	Ah1		T	difference	8.207	0.534	0.0473899		0.0650664	0.00577433
SD_07	1977-1998	Switzerland	Temperate	S2	forest	forest	natural	Podzol	podzolized, Fe	F		T	difference	34.977	1.45645	0.0672938		0.0416404	0.00192395
SD_07	1977-1998	Switzerland	Temperate	S2	forest	forest	natural	Podzol	podzolized, Fe	AE		T	difference	9.445	0.429	0.0264149		0.0454209	0.00279671
SD_07	1977-1998	Switzerland	Temperate	S2	forest	forest	natural	Podzol	podzolized, Fe	E		S	difference	2.132	0.1	0.0067063		0.0469043	0.00314554
SD_07	1977-1998	Switzerland	Temperate	S3	forest	forest	natural	Podzol	podzolized, Fe, Humus	Ah		T	difference	20.7343	1.169	0.0688613		0.0563799	0.00332113
SD_07	1977-1998	Switzerland	Temperate	S3	forest	forest	natural	Podzol	podzolized, Fe, Humus	AE		T	difference	13.8433	0.760333	0.0540788		0.0549242	0.00390648
SD_07	1977-1998	Switzerland	Temperate	S3	forest	forest	natural	Podzol	podzolized, Fe, Humus	Bh1		S	difference	16.7907	0.862333	0.0660773		0.0513579	0.00393536
SD_07	1977-1998	Switzerland	Temperate	S3	forest	forest	natural	Podzol	podzolized, Fe, Humus	Bh2		S	difference	13.6287	0.667	0.0526829		0.048941	0.00386559
SD_07	1977-1998	Switzerland	Temperate	S3	forest	forest	natural	Podzol	podzolized, Fe, Humus	Bh,s		S	difference	7.59	0.372667	0.046245		0.0490997	0.00609289
SD_07	1977-1998	Switzerland	Temperate	S4	forest	forest	natural	Dystric Cambisol	brown	F		T	difference	40.806	1.626	0.0573875	0.154773	0.0398471	0.00140635	0.00379291
SD_07	1977-1998	Switzerland	Temperate	S4	forest	forest	natural	Dystric Cambisol	brown	Ah		T	difference	16.985	0.914	0.0398043		0.0538122	0.0023435
SD_07	1977-1998	Switzerland	Temperate	S4	forest	forest	natural	Dystric Cambisol	brown	AB1		T	difference	5.626	0.306	0.0266719		0.0543903	0.00474083
SD_07	1977-1998	Switzerland	Temperate	S5	forest	forest	natural	Podzol	podzolized, Fe, Humus	F		T	difference	31.2653	1.71627	0.0721929		0.0548937	0.00230904
SD_07	1977-1998	Switzerland	Temperate	S5	forest	forest	natural	Podzol	podzolized, Fe, Humus	Ah		T	difference	9.887	0.63	0.0415225		0.06372	0.00419971
SD_07	1977-1998	Switzerland	Temperate	S5	forest	forest	natural	Podzol	podzolized, Fe, Humus	AE1		T	difference	3.179	0.2	0.0229072		0.0629129	0.0072058
SD_07	1977-1998	Switzerland	Temperate	S5	forest	forest	natural	Podzol	podzolized, Fe, Humus	AE2		T	difference	4.209	0.273	0.0266489		0.064861	0.00633142
SD_07	1977-1998	Switzerland	Temperate	S5	forest	forest	natural	Podzol	podzolized, Fe, Humus	Bh,s		S	difference	8.123	0.428	0.0504874		0.0526899	0.00621537
SD_07	1977-1998	Switzerland	Temperate	S5	forest	forest	natural	Podzol	podzolized, Fe, Humus	BC		S	difference	2.485	0.163	0.0218981		0.0655936	0.00881213
SD_07	1977-1998	Switzerland	Temperate	S6	forest	forest	natural	Dystric Cambisol	brown	F		T	difference	24.42	1.028	0.0383151		0.0420966	0.001569
SD_07	1977-1998	Switzerland	Temperate	S6	forest	forest	natural	Dystric Cambisol	brown	Ah1		T	difference	10.688	0.597	0.0337931		0.055857	0.00316178
SD_07	1977-1998	Switzerland	Temperate	S6	forest	forest	natural	Dystric Cambisol	brown	Ah2		T	difference	9.24	0.529	0.0328597		0.0572511	0.00355624
SD_07	1977-1998	Switzerland	Temperate	S6	forest	forest	natural	Dystric Cambisol	brown	Ah3		T	difference	8.272	0.468	0.0301075		0.0565764	0.00363969
SD_07	1977-1998	Switzerland	Temperate	S7	forest	forest	natural	Podzol	podzolized, Fe, Humus	F		T	difference	35.4445	1.81925	0.0925364		0.0513267	0.00261074
SD_07	1977-1998	Switzerland	Temperate	S7	forest	forest	natural	Podzol	podzolized, Fe, Humus	AE		T	difference	13.92	0.8	0.0489484		0.0574713	0.00351641
SD_07	1977-1998	Switzerland	Temperate	S8	forest	forest	natural	Humic Cambisol	podzolized, Fe, Humus	Ah		T	difference	10.9583	0.548667	0.0328719		0.0500684	0.00299971
SD_07	1977-1998	Switzerland	Temperate	S8	forest	forest	natural	Humic Cambisol	podzolized, Fe, Humus	AE		T	difference	4.14533	0.229667	0.0203965		0.0554037	0.00492034
SD_07	1977-1998	Switzerland	Temperate	S8	forest	forest	natural	Humic Cambisol	podzolized, Fe, Humus	B(h),s		S	difference	3.29767	0.154	0.0155592		0.0466997	0.00471824
SD_07	1977-1998	Switzerland	Temperate	S8	forest	forest	natural	Humic Cambisol	podzolized, Fe, Humus	Bs		S	difference	1.374	0.0706667	0.0160114		0.0514313	0.0116531
SD_07	1977-1998	Switzerland	Temperate	S9	forest	forest	natural	Podzol	podzolized, Fe, Humus	Ah		T	difference	17.887	1.072	0.0485532		0.0599318	0.00271444
SD_07	1977-1998	Switzerland	Temperate	S9	forest	forest	natural	Podzol	podzolized, Fe, Humus	AE		T	difference	11.0025	0.6425	0.0468869		0.0583958	0.00426148
SD_07	1977-1998	Switzerland	Temperate	S10	forest	forest	natural	Dystric Cambisol	brown	Ah1		T	difference	20.09	1.15	0.0604034		0.0572424	0.00300664
SD_07	1977-1998	Switzerland	Temperate	S10	forest	forest	natural	Dystric Cambisol	brown	Ah2		T	difference	13.5	0.633	0.048768		0.0468889	0.00361244
SD_07	1977-1998	Switzerland	Temperate	S11	forest	forest	natural	Dystric Cambisol	brown	Ah		T	difference	3.99542	0.254452	0.0229331		0.0636859	0.00573985
SD_07	1977-1998	Switzerland	Temperate	S11	forest	forest	natural	Dystric Cambisol	brown	B1		S	difference	0.779535	0.0617309	0.0103502		0.0791893	0.0132774
SD_07	1977-1998	Switzerland	Temperate	S12	forest	forest	natural	Dystric Cambisol	brown	Ah1		T	difference	9.68	0.51	0.0256817		0.052686	0.00265307
SD_07	1977-1998	Switzerland	Temperate	S12	forest	forest	natural	Dystric Cambisol	brown	Ah2		T	difference	1.96	0.11	0.0137742		0.0561224	0.00702767
SD_07	1977-1998	Switzerland	Temperate	S13	forest	forest	natural	Humic Cambisol	podzolized, Fe	F		T	difference	38.0499	1.666	0.0716152		0.0437845	0.00188214
SD_07	1977-1998	Switzerland	Temperate	S13	forest	forest	natural	Humic Cambisol	podzolized, Fe	AE		T	difference	9.319	0.525	0.0402938		0.0563365	0.00432383
SD_07	1977-1998	Switzerland	Temperate	S13	forest	forest	natural	Humic Cambisol	podzolized, Fe	Bs1		S	difference	5.821	0.299	0.0451382		0.0513657	0.00775438
SD_07	1977-1998	Switzerland	Temperate	S14	forest	forest	natural	Podzol	podzolized, Fe, Humus	F		T	difference	22.6329	1.23433	0.116164		0.0545367	0.00513252
SD_07	1977-1998	Switzerland	Temperate	S14	forest	forest	natural	Podzol	podzolized, Fe, Humus	AE		T	difference	9.314	0.595	0.0486287		0.0638823	0.00522103
SD_07	1977-1998	Switzerland	Temperate	S15	forest	forest	natural	Dystric Cambisol	brown	Ah		T	difference	11.158	0.624	0.0626078		0.055924	0.00561103
SD_07	1977-1998	Switzerland	Temperate	S15	forest	forest	natural	Dystric Cambisol	brown	AB1		T	difference	3.902	0.248	0.0567637		0.0635572	0.0145473
SD_07	1977-1998	Switzerland	Temperate	S16	forest	forest	natural	Podzol	podzolized, Fe, Humus	F		T	difference	42.8453	2.25014	0.076512	0.217577	0.0525179	0.00178577	0.00507821
SD_07	1977-1998	Switzerland	Temperate	S16	forest	forest	natural	Podzol	podzolized, Fe, Humus	H		T	difference	39.6724	1.89973	0.0627436		0.0478854	0.00158154
SD_07	1977-1998	Switzerland	Temperate	S16	forest	forest	natural	Podzol	podzolized, Fe, Humus	Ah		T	difference	14.181	0.718	0.0353423		0.0506311	0.00249223
SD_07	1977-1998	Switzerland	Temperate	S16	forest	forest	natural	Podzol	podzolized, Fe, Humus	AE		T	difference	3.535	0.193	0.0115304		0.0545969	0.00326179
SD_07	1977-1998	Switzerland	Temperate	S17	forest	forest	natural	Podzol	podzolized, Fe, Humus	F		T	difference	24.7511	1.20847	0.092662		0.0488249	0.00374376
SD_07	1977-1998	Switzerland	Temperate	S17	forest	forest	natural	Podzol	podzolized, Fe, Humus	Ah		T	difference	9.183	0.445	0.0444143		0.0484591	0.00483658
SD_07	1977-1998	Switzerland	Temperate	S18	forest	forest	natural	Podzol	podzolized, Fe, Humus	AE1		T	difference	4.048	0.292	0.0448287		0.0721344	0.0110743
SD_07	1977-1998	Switzerland	Temperate	S18	forest	forest	natural	Podzol	podzolized, Fe, Humus	AE2		T	difference	3.506	0.229	0.0425548		0.0653166	0.0121377
SD_07	1977-1998	Switzerland	Temperate	S19	forest	forest	natural	Podzol	podzolized, Fe, Humus	F		T	difference	42.2328	1.94572	0.0988225	0.171371	0.0460712	0.00233995	0.00405778
SD_07	1977-1998	Switzerland	Temperate	S19	forest	forest	natural	Podzol	podzolized, Fe, Humus	H		T	difference	39.2151	1.75284	0.0443442		0.044698	0.00113079
SD_07	1977-1998	Switzerland	Temperate	S19	forest	forest	natural	Podzol	podzolized, Fe, Humus	AE1		T	difference	3.139	0.161	0.0145943		0.0512902	0.00464936
SD_07	1977-1998	Switzerland	Temperate	S19	forest	forest	natural	Podzol	podzolized, Fe, Humus	AE2		T	difference	4.394	0.214	0.0198744		0.0487028	0.00452309
SD_07	1977-1998	Switzerland	Temperate	S20	forest	forest	natural	Dystric Regosol	brown	Ah		T	difference	15.89	1.053	0.0423614		0.0662681	0.00266592
SD_07	1977-1998	Switzerland	Temperate	S20	forest	forest	natural	Dystric Regosol	brown	BC1		S	difference	2.386	0.169	0.0231152		0.0708298	0.00968784
SD_07	1977-1998	Switzerland	Temperate	S20	forest	forest	natural	Dystric Regosol	brown	BC2		S	difference	1.664	0.118	0.0178968		0.0709135	0.0107553
SD_07	1977-1998	Switzerland	Temperate	M1	forest	forest	natural	Eutric Gleysol	hydromorphic, groundwater	AG1		T	difference	4.434	0.334	0.0413548		0.075327	0.00932674
SD_07	1977-1998	Switzerland	Temperate	M1	forest	forest	natural	Eutric Gleysol	hydromorphic, groundwater	AG2		T	difference	3.138	0.239	0.0350229		0.0761632	0.0111609
SD_07	1977-1998	Switzerland	Temperate	M1	forest	forest	natural	Eutric Gleysol	hydromorphic, groundwater	BG1		S	difference	2.356	0.194	0.0305623		0.082343	0.0129721
SD_07	1977-1998	Switzerland	Temperate	M1	forest	forest	natural	Eutric Gleysol	hydromorphic, groundwater	BG2		S	difference	0.928	0.086	0.0150743		0.0926724	0.0162438
SD_07	1977-1998	Switzerland	Temperate	M1	forest	forest	natural	Eutric Gleysol	hydromorphic, groundwater	BG3		S	difference	0.409	0.049	0.0132813		0.119804	0.0324726
SD_07	1977-1998	Switzerland	Temperate	M2	forest	forest	natural	Dystric Cambisol	brown	A(S)1		T	difference	3.412	0.226	0.0270024		0.0662368	0.00791395
SD_07	1977-1998	Switzerland	Temperate	M2	forest	forest	natural	Dystric Cambisol	brown	A(S)2		T	difference	2.098	0.135	0.0209984		0.064347	0.0100088
SD_07	1977-1998	Switzerland	Temperate	M2	forest	forest	natural	Dystric Cambisol	brown	A(S)3		T	difference	1.384	0.093	0.018047		0.0671965	0.0130397
SD_07	1977-1998	Switzerland	Temperate	M2	forest	forest	natural	Dystric Cambisol	brown	A(S)4		T	difference	0.834	0.06	0.0135481		0.0719424	0.0162447
SD_07	1977-1998	Switzerland	Temperate	M3	forest	forest	natural	Eutric Regosol	raw	Ah		T	difference	5.59751	0.387	0.0232926		0.0691378	0.00416124
SD_07	1977-1998	Switzerland	Temperate	M3	forest	forest	natural	Eutric Regosol	raw	AC		T	difference	1.78048	0.138	0.0148207		0.0775071	0.00832395
SD_07	1977-1998	Switzerland	Temperate	M3	forest	forest	natural	Eutric Regosol	raw	C(S)1		S	difference	1.29727	0.046	0.0105768		0.0354591	0.00815313
SD_07	1977-1998	Switzerland	Temperate	M4	forest	forest	natural	Dystric Cambisol	brown	F		T	difference	41.37	1.939	0.0532343	0.179032	0.0468697	0.00128679	0.00432757
SD_07	1977-1998	Switzerland	Temperate	M4	forest	forest	natural	Dystric Cambisol	brown	Ah		T	difference	3.315	0.201	0.0195885		0.0606335	0.00590906
SD_07	1977-1998	Switzerland	Temperate	M4	forest	forest	natural	Dystric Cambisol	brown	AB		T	difference	2.005	0.107	0.0138306		0.0533666	0.00689807
SD_07	1977-1998	Switzerland	Temperate	M4	forest	forest	natural	Dystric Cambisol	brown	B1		S	difference	0.571	0.035	0.00505492		0.061296	0.00885275
SD_07	1977-1998	Switzerland	Temperate	M5	forest	forest	natural	Luvisol	clay transport	F		T	difference	40.59	1.731	0.0469261	0.174185	0.042646	0.0011561	0.00429132
SD_07	1977-1998	Switzerland	Temperate	M5	forest	forest	natural	Luvisol	clay transport	Ah		T	difference	5.748	0.322	0.0406237		0.0560195	0.00706744
SD_07	1977-1998	Switzerland	Temperate	M5	forest	forest	natural	Luvisol	clay transport	AEl		T	difference	2.4675	0.145	0.0249437		0.0587639	0.0101089
SD_07	1977-1998	Switzerland	Temperate	M5	forest	forest	natural	Luvisol	clay transport	ElB		S	difference	2.1625	0.125	0.0244813		0.0578035	0.0113208
SD_07	1977-1998	Switzerland	Temperate	M6	forest	forest	natural	Luvisol	brown	F		T	difference	36.234	1.872	0.0425005		0.0516642	0.00117294
SD_07	1977-1998	Switzerland	Temperate	M6	forest	forest	natural	Dystric Cambisol	brown	Ah		T	difference	18.787	0.674	0.0293267		0.0358759	0.00156101
SD_07	1977-1998	Switzerland	Temperate	M6	forest	forest	natural	Dystric Cambisol	brown	A(E)		T	difference	3.347	0.099	0.00662385		0.0295787	0.00197904
SD_07	1977-1998	Switzerland	Temperate	M6	forest	forest	natural	Dystric Cambisol	brown	(Bs)		S	difference	2.056	0.06	0.00588364		0.0291829	0.00286169
SD_07	1977-1998	Switzerland	Temperate	M7	forest	forest	natural	(Gleyic) Cambisol	brown	Ah		T	difference	2.089	0.146	0.0165916		0.0698899	0.00794234
SD_07	1977-1998	Switzerland	Temperate	M7	forest	forest	natural	(Gleyic) Cambisol	brown	B(S)		S	difference	0.679	0.039	0.00743779		0.0574374	0.010954
SD_07	1977-1998	Switzerland	Temperate	M8	forest	forest	natural	Calcaric Fluvisol	hydromorphic, groundwater	Ah		T	difference	3.11793	0.285	0.017515		0.0914069	0.00561752
SD_07	1977-1998	Switzerland	Temperate	M8	forest	forest	natural	Calcaric Fluvisol	hydromorphic, groundwater	AC		T	difference	0.79003	0.073	0.00602		0.0924015	0.00761996
SD_07	1977-1998	Switzerland	Temperate	M8	forest	forest	natural	Calcaric Fluvisol	hydromorphic, groundwater	CG1		S	difference	0.735742	0.063	0.006731		0.0856278	0.00914858
SD_07	1977-1998	Switzerland	Temperate	M8	forest	forest	natural	Calcaric Fluvisol	hydromorphic, groundwater	CG2		S	difference	0.63463	0.051	0.00366433		0.0803618	0.00577397
SD_07	1977-1998	Switzerland	Temperate	M8	forest	forest	natural	Calcaric Fluvisol	hydromorphic, groundwater	CG3		S	difference	0.426009	0.034	0.00241733		0.0798105	0.00567437
SD_07	1977-1998	Switzerland	Temperate	M9	forest	forest	natural	Dystric gleysol	hydromorphic, impounded	F		T	difference	41.249	2.306	0.0733434	0.250306	0.0559044	0.00177807	0.00606817
SD_07	1977-1998	Switzerland	Temperate	M9	forest	forest	natural	Dystric gleysol	hydromorphic, impounded	H		T	difference	41.249	2.306	0.0802408	0.251	0.0559044	0.00194528	0.006085
SD_07	1977-1998	Switzerland	Temperate	M9	forest	forest	natural	Dystric gleysol	hydromorphic, impounded	Ah		T	difference	12.334	0.659	0.0861716		0.0534295	0.00698651
SD_07	1977-1998	Switzerland	Temperate	M9	forest	forest	natural	Dystric gleysol	hydromorphic, impounded	AE		T	difference	2.382	0.16	0.029602		0.0671704	0.0124274
SD_07	1977-1998	Switzerland	Temperate	M9	forest	forest	natural	Dystric gleysol	hydromorphic, impounded	ES		S	difference	0.818	0.066	0.0247974		0.0806846	0.0303146
SD_07	1977-1998	Switzerland	Temperate	M9	forest	forest	natural	Dystric gleysol	hydromorphic, impounded	Sw		S	difference	0.26	0.033	0.0131258		0.126923	0.050484
SD_07	1977-1998	Switzerland	Temperate	M10	forest	forest	natural	Stagnic Luvisol	clay transport	F		T	difference	37.824	1.957	0.0680215		0.0517396	0.00179837
SD_07	1977-1998	Switzerland	Temperate	M10	forest	forest	natural	Stagnic Luvisol	clay transport	Ah		T	difference	1.506	0.122	0.0244548		0.0810093	0.0162382
SD_07	1977-1998	Switzerland	Temperate	M10	forest	forest	natural	Stagnic Luvisol	clay transport	ElB		S	difference	0.599	0.057	0.00921888		0.0951586	0.0153905
SD_07	1977-1998	Switzerland	Temperate	M10	forest	forest	natural	Stagnic Luvisol	clay transport	Bt		S	difference	0.226	0.031	0.0118952		0.137168	0.0526338
SD_07	1977-1998	Switzerland	Temperate	M11	forest	forest	natural	Dystric (Humic) Gleysol	hydromorphic, impounded	F		T	difference	29.713	1.366	0.0485069		0.0459731	0.00163251
SD_07	1977-1998	Switzerland	Temperate	M11	forest	forest	natural	Dystric (Humic) Gleysol	hydromorphic, impounded	H		T	difference	39.793	1.724	0.0441909		0.0433242	0.00111052
SD_07	1977-1998	Switzerland	Temperate	M11	forest	forest	natural	Dystric (Humic) Gleysol	hydromorphic, impounded	AE		T	difference	9.452	0.577	0.0657214		0.0610453	0.00695317
SD_07	1977-1998	Switzerland	Temperate	M11	forest	forest	natural	Dystric (Humic) Gleysol	hydromorphic, impounded	ES		S	difference	1.322	0.093	0.025927		0.070348	0.0196119
SD_07	1977-1998	Switzerland	Temperate	M12	forest	forest	natural	Eutric Gleysol	hydromorphic, groundwater	Aa		T	difference	4.38772	0.353	0.0384364		0.0804518	0.00876
SD_07	1977-1998	Switzerland	Temperate	M12	forest	forest	natural	Eutric Gleysol	hydromorphic, groundwater	Go1		S	difference	0.659445	0.0866876	0.0337522		0.131455	0.0511827
SD_07	1977-1998	Switzerland	Temperate	M12	forest	forest	natural	Eutric Gleysol	hydromorphic, groundwater	Go2		S	difference	0.242331	0.053719	0.00829566		0.221676	0.0342327
SD_07	1977-1998	Switzerland	Temperate	M13	forest	forest	natural	Luvisol	clay transport	F		T	difference	30.409	1.581	0.0488608		0.0519912	0.00160679
SD_07	1977-1998	Switzerland	Temperate	M13	forest	forest	natural	Luvisol	clay transport	Ah		T	difference	2.356	0.138	0.0131326		0.0585739	0.00557411
SD_07	1977-1998	Switzerland	Temperate	M13	forest	forest	natural	Luvisol	clay transport	ElB1		S	difference	0.933	0.059	0.00978196		0.0632369	0.0104844
SD_07	1977-1998	Switzerland	Temperate	M13	forest	forest	natural	Luvisol	clay transport	Bt		S	difference	0.754677	0.051	0.0246075		0.0675785	0.0326066
SD_07	1977-1998	Switzerland	Temperate	M14	forest	forest	natural	Luvisol	clay transport	F		T	difference	39.37	2.185	0.0490744		0.0554991	0.00124649
SD_07	1977-1998	Switzerland	Temperate	M14	forest	forest	natural	Luvisol	clay transport	A		T	difference	4.801	0.263	0.0250413		0.0547803	0.00521586
SD_07	1977-1998	Switzerland	Temperate	M14	forest	forest	natural	Luvisol	clay transport	ElB		S	difference	0.915	0.047	0.0269321		0.0513661	0.0294339
SD_07	1977-1998	Switzerland	Temperate	M15	forest	forest	natural	Luvisol	clay transport	Ah		T	difference	2.019	0.157	0.0217307		0.0777613	0.0107631
SD_07	1977-1998	Switzerland	Temperate	M15	forest	forest	natural	Luvisol	clay transport	ElB		S	difference	0.742	0.057	0.0128209		0.0768194	0.0172788
SD_07	1977-1998	Switzerland	Temperate	M16	forest	forest	natural	Calcaric Gleysol	hydromorphic, groundwater	Ah		T	difference	4.44	0.43	0.0373		0.0968468	0.0084009
SD_07	1977-1998	Switzerland	Temperate	M16	forest	forest	natural	Calcaric Gleysol	hydromorphic, groundwater	(A)G		T	difference	1.16	0.1	0.0153		0.0862069	0.0131897
SD_07	1977-1998	Switzerland	Temperate	M16	forest	forest	natural	Calcaric Gleysol	hydromorphic, groundwater	Go		S	difference	0.86	0.05	0.0078		0.0581395	0.00906977
SD_07	1977-1998	Switzerland	Temperate	M16	forest	forest	natural	Calcaric Gleysol	hydromorphic, groundwater	Go,r		S	difference	0.93	0.08	0.0187		0.0860215	0.0201075
SD_07	1977-1998	Switzerland	Temperate	M16	forest	forest	natural	Calcaric Gleysol	hydromorphic, groundwater	Gr		S	difference	0.56	0.04	0.0063		0.0714286	0.01125
SD_07	1977-1998	Switzerland	Temperate	M17	forest	forest	natural	Luvisol	clay transport	F		T	difference	35.411	1.736	0.0488268		0.0490243	0.00137886
SD_07	1977-1998	Switzerland	Temperate	M17	forest	forest	natural	Luvisol	clay transport	Ah		T	difference	17.266	0.871	0.0446199		0.050446	0.00258426
SD_07	1977-1998	Switzerland	Temperate	M17	forest	forest	natural	Luvisol	clay transport	AEl		T	difference	4.19067	0.188	0.0108872		0.0448616	0.00259796
SD_07	1977-1998	Switzerland	Temperate	M17	forest	forest	natural	Luvisol	clay transport	ElB		S	difference	1.06167	0.0536667	0.0085533		0.0505495	0.00805648
SD_07	1977-1998	Switzerland	Temperate	M17	forest	forest	natural	Luvisol	clay transport	Bt		S	difference	0.171	0.0293333	0.00663		0.17154	0.0387719
SD_07	1977-1998	Switzerland	Temperate	M17	forest	forest	natural	Luvisol	clay transport	BS1		S	difference	0.201667	0.0253333	0.00852243		0.12562	0.04226
SD_07	1977-1998	Switzerland	Temperate	M17	forest	forest	natural	Luvisol	clay transport	BS2		S	difference	0.259333	0.0283333	0.008976		0.109254	0.0346118
SD_07	1977-1998	Switzerland	Temperate	M17	forest	forest	natural	Luvisol	clay transport	BS3		S	difference	0.21	0.0273333	0.00697167		0.130159	0.0331984
SD_07	1977-1998	Switzerland	Temperate	M18	forest	forest	natural	Dystric Cambisol	clay transport	F		T	difference	42.554	1.946	0.0438734	0.235604	0.0457301	0.001031	0.00553659
SD_07	1977-1998	Switzerland	Temperate	M18	forest	forest	natural	Dystric Cambisol	clay transport	Ah		T	difference	23.693	1.162	0.0345184		0.049044	0.0014569
SD_07	1977-1998	Switzerland	Temperate	M18	forest	forest	natural	Dystric Cambisol	clay transport	AE		T	difference	5.132	0.194	0.00914413		0.037802	0.00178179
SD_07	1977-1998	Switzerland	Temperate	M18	forest	forest	natural	Dystric Cambisol	clay transport	B(s)		S	difference	4.5	0.163	0.00869743		0.0362222	0.00193276
SD_07	1977-1998	Switzerland	Temperate	M18	forest	forest	natural	Dystric Cambisol	clay transport	ElB1		S	difference	1.68	0.059	0.00756667		0.035119	0.00450397
SD_07	1977-1998	Switzerland	Temperate	M18	forest	forest	natural	Dystric Cambisol	clay transport	ElB2		S	difference	0.435	0.037	0.0048775		0.0850575	0.0112126
SD_07	1977-1998	Switzerland	Temperate	M18	forest	forest	natural	Dystric Cambisol	clay transport	Bt		S	difference	0.397	0.044	0.00704445		0.110831	0.0177442
SD_07	1977-1998	Switzerland	Temperate	V1	forest	forest	natural	Eutric Gleysol	hydromorphic, groundwater	F		T	difference	46.225	1.971	0.0556155	0.197547	0.0426393	0.00120315	0.0042736
SD_07	1977-1998	Switzerland	Temperate	V1	forest	forest	natural	Eutric Gleysol	hydromorphic, groundwater	Ah1		T	difference	15.654	0.773	0.0428691		0.0493804	0.00273854
SD_07	1977-1998	Switzerland	Temperate	V1	forest	forest	natural	Eutric Gleysol	hydromorphic, groundwater	Ah2		T	difference	4.22948	0.269251	0.0243533		0.0636604	0.00575799
SD_07	1977-1998	Switzerland	Temperate	V1	forest	forest	natural	Eutric Gleysol	hydromorphic, groundwater	(A)G		T	difference	1.16225	0.094073	0.0154758		0.0809407	0.0133154
SD_07	1977-1998	Switzerland	Temperate	V1	forest	forest	natural	Eutric Gleysol	hydromorphic, groundwater	Go,r1		S	difference	0.536447	0.0692125	0.0116996		0.12902	0.0218094
SD_07	1977-1998	Switzerland	Temperate	V1	forest	forest	natural	Eutric Gleysol	hydromorphic, groundwater	Go,r2		S	difference	0.210931	0.0576275	0.0108482		0.273205	0.0514302
SD_07	1977-1998	Switzerland	Temperate	V2	forest	forest	natural	Luvisol	clay transport	Ah		T	difference	4.05189	0.247216	0.0254683		0.0610126	0.00628554
SD_07	1977-1998	Switzerland	Temperate	V2	forest	forest	natural	Luvisol	clay transport	AEl		T	difference	0.946789	0.0797885	0.018476		0.0842727	0.0195144
SD_07	1977-1998	Switzerland	Temperate	V2	forest	forest	natural	Luvisol	clay transport	Bt		S	difference	0.445154	0.0534267	0.015973		0.120018	0.0358819
SD_07	1977-1998	Switzerland	Temperate	V2	forest	forest	natural	Luvisol	clay transport	Bcn		S	difference	0.419898	0.0506859	0.0150468		0.12071	0.0358343
SD_07	1977-1998	Switzerland	Temperate	V3	forest	forest	natural	Eutric Regosol	raw	Ah		T	difference	5.12049	0.363	0.0302089		0.0708917	0.00589962
SD_07	1977-1998	Switzerland	Temperate	V3	forest	forest	natural	Eutric Regosol	raw	AC		T	difference	2.4239	0.1655	0.021034		0.0682784	0.00867776
SD_07	1977-1998	Switzerland	Temperate	V3	forest	forest	natural	Eutric Regosol	raw	(A)C		T	difference	1.4589	0.064	0.0106208		0.0438686	0.00728002
SD_07	1977-1998	Switzerland	Temperate	V4	forest	forest	natural	Eutric Cambisol	brown	Ah		T	difference	8.10015	0.438456	0.0429591		0.0541294	0.00530349
SD_07	1977-1998	Switzerland	Temperate	V4	forest	forest	natural	Eutric Cambisol	brown	(A)B		T	difference	3.42548	0.251158	0.0364346		0.0733205	0.0106363
SD_07	1977-1998	Switzerland	Temperate	V4	forest	forest	natural	Eutric Cambisol	brown	B		S	difference	1.23606	0.131542	0.0257683		0.10642	0.0208471
SD_07	1977-1998	Switzerland	Temperate	V4	forest	forest	natural	Eutric Cambisol	brown	BC1		S	difference	1.306	0.136	0.0361133		0.104135	0.0276518
SD_07	1977-1998	Switzerland	Temperate	V4	forest	forest	natural	Eutric Cambisol	brown	BC2		S	difference	1.172	0.12	0.00981577		0.102389	0.00837523
SD_07	1977-1998	Switzerland	Temperate	V5	forest	forest	natural	Eutric Regosol	raw	Ah		T	difference	10.4528	0.610232	0.042253		0.0583799	0.00404227
SD_07	1977-1998	Switzerland	Temperate	V5	forest	forest	natural	Eutric Regosol	raw	AC		T	difference	5.9574	0.397686	0.0337873		0.0667551	0.00567149
SD_07	1977-1998	Switzerland	Temperate	V5	forest	forest	natural	Eutric Regosol	raw	C1		S	difference	1.72731	0.109524	0.013086		0.0634073	0.00757591
SD_07	1977-1998	Switzerland	Temperate	V5	forest	forest	natural	Eutric Regosol	raw	C2		S	difference	0.865033	0.0536853	0.00129359		0.0620615	0.00149542
SD_07	1977-1998	Switzerland	Temperate	V5	forest	forest	natural	Eutric Regosol	raw	C3		S	difference	0.886778	0.0470088	0.00249481		0.0530108	0.00281334
SD_07	1977-1998	Switzerland	Temperate	V6	forest	forest	natural	Mollic Gleysol	hydromorphic, groundwater	AG		T	difference	10.523	0.775	0.0574917		0.0736482	0.00546343
SD_07	1977-1998	Switzerland	Temperate	V6	forest	forest	natural	Mollic Gleysol	hydromorphic, groundwater	(A)G		T	difference	3.671	0.266	0.0362243		0.0724598	0.0098677
SD_07	1977-1998	Switzerland	Temperate	V6	forest	forest	natural	Mollic Gleysol	hydromorphic, groundwater	Go,(r)		S	difference	3.388	0.197	0.0304267		0.0581464	0.00898072
SD_07	1977-1998	Switzerland	Temperate	V6	forest	forest	natural	Mollic Gleysol	hydromorphic, groundwater	Go,r1		S	difference	0.47813	0.0665138	0.008986		0.139112	0.0187941
SD_07	1977-1998	Switzerland	Temperate	V6	forest	forest	natural	Mollic Gleysol	hydromorphic, groundwater	Go,r2		S	difference	0.487562	0.0673733	0.00511967		0.138184	0.0105005
SD_07	1977-1998	Switzerland	Temperate	V7	forest	forest	natural	Eutric Gleysol	hydromorphic, groundwater	Ah		T	difference	4.45813	0.304556	0.0408858		0.0683148	0.00917106
SD_07	1977-1998	Switzerland	Temperate	V7	forest	forest	natural	Eutric Gleysol	hydromorphic, groundwater	AG		T	difference	2.09849	0.162327	0.0321271		0.0773541	0.0153096
SD_07	1977-1998	Switzerland	Temperate	V7	forest	forest	natural	Eutric Gleysol	hydromorphic, groundwater	(A)G		T	difference	0.801042	0.0811625	0.0211773		0.101321	0.0264372
SD_07	1977-1998	Switzerland	Temperate	V7	forest	forest	natural	Eutric Gleysol	hydromorphic, groundwater	Go,(r)		S	difference	0.26595	0.0398365	0.00893054		0.149789	0.0335797
SD_07	1977-1998	Switzerland	Temperate	V7	forest	forest	natural	Eutric Gleysol	hydromorphic, groundwater	Go,r		S	difference	0.316556	0.043104	0.0115819		0.136165	0.0365873
SD_07	1977-1998	Switzerland	Temperate	V8	forest	forest	natural	Eutric Gleysol	hydromorphic, groundwater	Ah		T	difference	6.58729	0.387125	0.0454071		0.0587684	0.00689313
SD_07	1977-1998	Switzerland	Temperate	V8	forest	forest	natural	Eutric Gleysol	hydromorphic, groundwater	AG		T	difference	1.71115	0.100135	0.0119849		0.058519	0.00700399
SD_07	1977-1998	Switzerland	Temperate	V8	forest	forest	natural	Eutric Gleysol	hydromorphic, groundwater	Go,r		S	difference	0.57074	0.0670191	0.0129586		0.117425	0.0227048
SD_07	1977-1998	Switzerland	Temperate	V9	forest	forest	natural	Dystric gleysol	podzolized, Fe, Humus	F		T	difference	45.659	1.822	0.0515983	0.128455	0.0399045	0.00113008	0.00281335
SD_07	1977-1998	Switzerland	Temperate	V9	forest	forest	natural	Dystric gleysol	podzolized, Fe, Humus	H		T	difference	39.062	1.613	0.0512811		0.0412933	0.00131281
SD_07	1977-1998	Switzerland	Temperate	V9	forest	forest	natural	Dystric gleysol	podzolized, Fe, Humus	AE		T	difference	2.97345	0.146066	0.0141683		0.0491235	0.00476494
SD_07	1977-1998	Switzerland	Temperate	V9	forest	forest	natural	Dystric gleysol	podzolized, Fe, Humus	Bh		S	difference	2.94246	0.171923	0.0209368		0.0584282	0.0071154
SD_07	1977-1998	Switzerland	Temperate	V9	forest	forest	natural	Dystric gleysol	podzolized, Fe, Humus	Bs		S	difference	1.35141	0.0893449	0.0119079		0.0661126	0.00881146
SD_07	1977-1998	Switzerland	Temperate	V9	forest	forest	natural	Dystric gleysol	hydromorphic, impounded	Sw		S	difference	0.966411	0.0733365	0.0109179		0.0758854	0.0112974
SD_07	1977-1998	Switzerland	Temperate	V9	forest	forest	natural	Dystric gleysol	hydromorphic, impounded	Sd		S	difference	0.250468	0.0439978	0.00970495		0.175662	0.0387472
SD_07	1977-1998	Switzerland	Temperate	V10	forest	forest	natural	Podzol	podzolized, Fe, Humus	F		T	difference	46.899	1.487	0.0554417	0.148849	0.0317064	0.00118215	0.00317383
SD_07	1977-1998	Switzerland	Temperate	V10	forest	forest	natural	Podzol	podzolized, Fe, Humus	H		T	difference	44.743	1.591	0.0636858	0.148347	0.0355586	0.00142337	0.00331554
SD_07	1977-1998	Switzerland	Temperate	V10	forest	forest	natural	Podzol	podzolized, Fe, Humus	Ah		T	difference	16.429	0.763	0.0391287		0.0464423	0.00238169
SD_07	1977-1998	Switzerland	Temperate	V10	forest	forest	natural	Podzol	podzolized, Fe, Humus	AE		T	difference	1.104	0.056	0.0048038		0.0507246	0.00435127
SD_07	1977-1998	Switzerland	Temperate	V10	forest	forest	natural	Podzol	podzolized, Fe, Humus	E1		S	difference	0.325	0.033	0.00393615		0.101538	0.0121112
SD_07	1977-1998	Switzerland	Temperate	V10	forest	forest	natural	Podzol	podzolized, Fe, Humus	E2		S	difference	0.282	0.033	0.00368221		0.117021	0.0130575
SD_07	1977-1998	Switzerland	Temperate	V10	forest	forest	natural	Podzol	podzolized, Fe, Humus	Bh,s1		S	difference	0.764	0.048	0.00632747		0.0628272	0.00828203
SD_07	1977-1998	Switzerland	Temperate	V10	forest	forest	natural	Podzol	podzolized, Fe, Humus	Bh,s2		S	difference	0.646	0.047	0.00804414		0.0727554	0.0124522
SD_07	1977-1998	Switzerland	Temperate	V11	forest	forest	natural	Podzol	podzolized, Fe, Humus	F		T	difference	40.21	1.74	0.0503081	0.168622	0.0432728	0.00125113	0.00419353
SD_07	1977-1998	Switzerland	Temperate	V11	forest	forest	natural	Podzol	podzolized, Fe, Humus	H		T	difference	38.416	1.683	0.0412488		0.0438099	0.00107374
SD_07	1977-1998	Switzerland	Temperate	V11	forest	forest	natural	Podzol	podzolized, Fe, Humus	A		T	difference	8.119	0.338	0.0123457		0.0416307	0.00152059
SD_07	1977-1998	Switzerland	Temperate	V11	forest	forest	natural	Podzol	podzolized, Fe, Humus	E		S	difference	0.104	0.002	0.000992775		0.0192308	0.00954591
SD_07	1977-1998	Switzerland	Temperate	V11	forest	forest	natural	Podzol	podzolized, Fe, Humus	Bh		S	difference	1.681	0.073	0.00616165		0.0434265	0.00366546
SD_07	1977-1998	Switzerland	Temperate	V11	forest	forest	natural	Podzol	podzolized, Fe, Humus	Bs		S	difference	0.981243	0.0448936	0.00472176		0.0457518	0.00481202
SD_07	1977-1998	Switzerland	Temperate	V11	forest	forest	natural	Podzol	podzolized, Fe, Humus	BS		S	difference	0.41251	0.026854	0.00375691		0.0650991	0.00910744
SD_07	1977-1998	Switzerland	Temperate	V12	forest	forest	natural	Eutric Gleysol	hydromorphic, groundwater	AG1		T	difference	7.41546	0.528	0.0376718		0.0712026	0.00508018
SD_07	1977-1998	Switzerland	Temperate	V12	forest	forest	natural	Eutric Gleysol	hydromorphic, groundwater	Go,r		S	difference	0.743198	0.098	0.0128625		0.131863	0.0173069
SD_07	1977-1998	Switzerland	Temperate	V12	forest	forest	natural	Eutric Gleysol	hydromorphic, groundwater	AG2		S	difference	3.14231	0.203	0.0230745		0.0646022	0.00734318
SD_07	1977-1998	Switzerland	Temperate	V12	forest	forest	natural	Eutric Gleysol	hydromorphic, groundwater	G(o),r		S	difference	0.34297	0.061964	0.00667691		0.180669	0.0194679
SD_07	1977-1998	Switzerland	Temperate	V12	forest	forest	natural	Eutric Gleysol	hydromorphic, groundwater	Gr		S	difference	0.332785	0.0485195	0.00638616		0.145798	0.0191901
SD_07	1977-1998	Switzerland	Temperate	V13	forest	forest	natural	Mollic Gleysol	hydromorphic, groundwater	AG1		T	difference	4.498	0.287	0.03531		0.0638061	0.00785016
SD_07	1977-1998	Switzerland	Temperate	V13	forest	forest	natural	Mollic Gleysol	hydromorphic, groundwater	AG2		T	difference	0.70099	0.0665317	0.0157677		0.0949111	0.0224935
SD_07	1977-1998	Switzerland	Temperate	V13	forest	forest	natural	Mollic Gleysol	hydromorphic, groundwater	Go		S	difference	0.243655	0.0425436	0.007073		0.174606	0.0290288
SD_07	1977-1998	Switzerland	Temperate	V14	forest	forest	natural	Dystric Cambisol	brown	F		T	difference	44.395	2.193	0.0658004	0.219803	0.0493975	0.00148216	0.00495108
SD_07	1977-1998	Switzerland	Temperate	V14	forest	forest	natural	Dystric Cambisol	brown	Ah		T	difference	4.913	0.426	0.0560854		0.0867087	0.0114157
SD_07	1977-1998	Switzerland	Temperate	V14	forest	forest	natural	Dystric Cambisol	brown	AB		T	difference	1.54438	0.125555	0.0370423		0.0812976	0.0239852
SD_07	1977-1998	Switzerland	Temperate	V14	forest	forest	natural	Dystric Cambisol	brown	B		S	difference	0.569483	0.0608705	0.0182031		0.106887	0.0319643
SD_07	1977-1998	Switzerland	Temperate	V14	forest	forest	natural	Dystric Cambisol	brown	BS1		S	difference	0.262	0.04	0.0183197		0.152672	0.0699224
SD_07	1977-1998	Switzerland	Temperate	V15	forest	forest	natural	Dystric, Gleyic Cambisol	hydromorphic, groundwater	Ah		T	difference	3.53	0.291	0.0285684		0.0824363	0.00809304
SD_07	1977-1998	Switzerland	Temperate	V15	forest	forest	natural	Dystric, Gleyic Cambisol	hydromorphic, groundwater	BG		S	difference	0.989377	0.093268	0.0141387		0.0942693	0.0142905
SD_07	1977-1998	Switzerland	Temperate	V15	forest	forest	natural	Dystric, Gleyic Cambisol	hydromorphic, groundwater	Go		S	difference	0.443325	0.0620107	0.00585017		0.139876	0.0131961
SD_07	1977-1998	Switzerland	Temperate	V15	forest	forest	natural	Dystric, Gleyic Cambisol	hydromorphic, groundwater	Go,r		S	difference	0.150315	0.0481302	0.00466547		0.320196	0.031038
SD_07	1977-1998	Switzerland	Temperate	V16	forest	forest	natural	Dystric, (Gleyic) Cambisol	hydromorphic, groundwater	Ah		T	difference	3.606	0.267	0.0363133		0.0740433	0.0100702
SD_07	1977-1998	Switzerland	Temperate	V16	forest	forest	natural	Dystric, (Gleyic) Cambisol	hydromorphic, groundwater	BG1		S	difference	0.770785	0.0716811	0.0154814		0.0929976	0.0200852
SD_07	1977-1998	Switzerland	Temperate	V16	forest	forest	natural	Dystric, (Gleyic) Cambisol	hydromorphic, groundwater	BG2		S	difference	0.226537	0.0473936	0.00916841		0.20921	0.0404721
SD_07	1977-1998	Switzerland	Temperate	V17	forest	forest	natural	Mollic Gleysol	hydromorphic, impounded	AS		T	difference	7.779	0.655	0.0502923		0.0842011	0.00646514
SD_07	1977-1998	Switzerland	Temperate	V17	forest	forest	natural	Mollic Gleysol	hydromorphic, impounded	ES		S	difference	1.3407	0.106638	0.0248923		0.0795386	0.0185666
SD_07	1977-1998	Switzerland	Temperate	V17	forest	forest	natural	Mollic Gleysol	hydromorphic, groundwater	Go		S	difference	0.432109	0.0579827	0.00896624		0.134185	0.0207499
SD_07	1977-1998	Switzerland	Temperate	V17	forest	forest	natural	Mollic Gleysol	hydromorphic, groundwater	Gr		S	difference	0.51	0.05	0.00876958		0.0980392	0.0171952
SD_07	1977-1998	Switzerland	Temperate	V18	forest	forest	natural	Mollic Gleysol	hydromorphic, groundwater	Aa1		T	difference	17.365	1.029	0.0630182		0.0592571	0.00362904
SD_07	1977-1998	Switzerland	Temperate	V18	forest	forest	natural	Mollic Gleysol	hydromorphic, groundwater	Aa2		T	difference	15.814	0.947	0.061405		0.0598836	0.00388295
SD_07	1977-1998	Switzerland	Temperate	V18	forest	forest	natural	Mollic Gleysol	hydromorphic, groundwater	AG1		T	difference	11.148	0.617	0.0514913		0.0553463	0.00461888
SD_07	1977-1998	Switzerland	Temperate	V18	forest	forest	natural	Mollic Gleysol	hydromorphic, groundwater	AG2		T	difference	4.172	0.222	0.019174		0.0532119	0.00459588
SD_07	1977-1998	Switzerland	Temperate	V18	forest	forest	natural	Mollic Gleysol	hydromorphic, groundwater	Gr		S	difference	1.29781	0.101	0.00997784		0.0778231	0.00768819
SD_07	1977-1998	Switzerland	Temperate	V19	forest	forest	natural	Eutric Cambisol	brown	A1		T	difference	3.157	0.278	0.0472175		0.0880583	0.0149564
SD_07	1977-1998	Switzerland	Temperate	V19	forest	forest	natural	Eutric Cambisol	brown	A2		T	difference	2.101	0.196	0.0415321		0.0932889	0.0197678
SD_07	1977-1998	Switzerland	Temperate	V19	forest	forest	natural	Eutric Cambisol	brown	AB		T	difference	1.523	0.137	0.0337544		0.089954	0.0221631
SD_07	1977-1998	Switzerland	Temperate	V19	forest	forest	natural	Eutric Cambisol	brown	BS1		S	difference	0.988	0.09	0.0256157		0.0910931	0.0259268
SD_07	1977-1998	Switzerland	Temperate	V19	forest	forest	natural	Eutric Cambisol	brown	BS2		S	difference	0.441	0.054	0.025793		0.122449	0.0584875
SD_07	1977-1998	Switzerland	Temperate	V19	forest	forest	natural	Eutric Cambisol	brown	BC		S	difference	0.238	0.033	0.0142039		0.138655	0.0596801
SD_07	1977-1998	Switzerland	Temperate	Oth	forest	forest	natural	Haplic Acrisol	clay transport	A		T	difference	4.43108	0.258248	0.0288751		0.0582812	0.0065165
SD_07	1977-1998	Switzerland	Temperate	Oth	forest	forest	natural	Haplic Acrisol	clay transport	AEl1		T	difference	1.82461	0.0999131	0.0194737		0.0547586	0.0106728
SD_07	1977-1998	Switzerland	Temperate	Oth	forest	forest	natural	Haplic Acrisol	clay transport	AEl2		T	difference	1.3753	0.0671291	0.0154701		0.0488105	0.0112485
SD_07	1977-1998	Switzerland	Temperate	Oth	forest	forest	natural	Haplic Acrisol	clay transport	El		S	difference	1.13022	0.0546163	0.0124959		0.0483237	0.0110562
SD_07	1977-1998	Switzerland	Temperate	J1	forest	forest	natural	Haplic Luvisol	clay transport	A		T	difference	7.2505	0.349	0.021697		0.0481346	0.00299248
SD_07	1977-1998	Switzerland	Temperate	J1	forest	forest	natural	Haplic Luvisol	clay transport	AEl		T	difference	2.7855	0.1465	0.0156371		0.0525938	0.00561375
SD_07	1977-1998	Switzerland	Temperate	J1	forest	forest	natural	Haplic Luvisol	clay transport	El		S	difference	1.047	0.059	0.00974163		0.0563515	0.00930433
SD_07	1977-1998	Switzerland	Temperate	J1	forest	forest	natural	Haplic Luvisol	clay transport	Bt		S	difference	0.466	0.034	0.00617853		0.0729614	0.0132587
SD_07	1977-1998	Switzerland	Temperate	J2	forest	forest	natural	Rendzic Leptosol	raw	Ah1		T	difference	15.6158	0.884	0.0543833		0.0566092	0.00348258
SD_07	1977-1998	Switzerland	Temperate	J3	forest	forest	natural	Mollic Leptosol	raw	A1		T	difference	3.067	0.23	0.0309889		0.0749918	0.010104
SD_07	1977-1998	Switzerland	Temperate	J4	forest	forest	natural	Rendzic Leptosol, lithic	raw	Ah1		T	difference	24.46	1.358	0.0549333		0.0555192	0.00224584
SD_07	1977-1998	Switzerland	Temperate	J5	forest	forest	natural	Rendzic Leptosol, lithic	raw	AC1		T	difference	32.6468	1.653	0.057		0.0506328	0.00174596
SD_07	1977-1998	Switzerland	Temperate	J6	forest	forest	natural	Rendzic Leptosol	raw	Ah1		T	difference	12.2	0.965	0.107271		0.0790984	0.00879269
SD_07	1977-1998	Switzerland	Temperate	J6	forest	forest	natural	Rendzic Leptosol	raw	Ah2		T	difference	4.2287	0.4845	0.0812984		0.114574	0.0192254
SD_07	1977-1998	Switzerland	Temperate	J6	forest	forest	natural	Rendzic Leptosol	raw	AC		T	difference	2.98287	0.358	0.0759662		0.120019	0.0254675
SD_07	1977-1998	Switzerland	Temperate	J6	forest	forest	natural	Rendzic Leptosol	raw	C1		S	difference	2.18025	0.128	0.033124		0.0587089	0.0151928
SD_07	1977-1998	Switzerland	Temperate	J6	forest	forest	natural	Rendzic Leptosol	raw	C2		S	difference	1.1911	0.054	0.0136567		0.0453362	0.0114656
SD_07	1977-1998	Switzerland	Temperate	J7	forest	forest	natural	Gleyic Cambisol, eutric	hydromorphic, groundwater	Ah		T	difference	5.036	0.324	0.0230333		0.0643368	0.00457374
SD_07	1977-1998	Switzerland	Temperate	J8	forest	forest	natural	Eutric Cambisol	brown	Ah		T	difference	7.933	0.449	0.0243833		0.056599	0.00307366
SD_07	1977-1998	Switzerland	Temperate	J9	forest	forest	natural	Eutric Cambisol, gleyic	clay transport	Ah		T	difference	4.524	0.284	0.0162556		0.0627763	0.00359318
SD_07	1977-1998	Switzerland	Temperate	J10	forest	forest	natural	Eutric Cambisol, gleyic	clay transport	A		T	difference	2.947	0.186	0.026509		0.063115	0.00899525
SD_07	1977-1998	Switzerland	Temperate	J10	forest	forest	natural	Eutric Cambisol, gleyic	clay transport	El		S	difference	0.866	0.071	0.0173767		0.0819861	0.0200654
SD_07	1977-1998	Switzerland	Temperate	J10	forest	forest	natural	Eutric Cambisol, gleyic	clay transport	B(S)1		S	difference	0.405	0.046	0.0144753		0.11358	0.0357416
SD_07	1977-1998	Switzerland	Temperate	J10	forest	forest	natural	Eutric Cambisol, gleyic	clay transport	B(S)2		S	difference	0.214	0.035	0.0140703		0.163551	0.0657492
SD_07	1977-1998	Switzerland	Temperate	J11	forest	forest	natural	Rendzic Leptosol	raw	Ah		T	difference	6.96266	0.348	0.0173667		0.0499809	0.00249426
SD_07	1977-1998	Switzerland	Temperate	J12	forest	forest	natural	Gleyic Cambisol, dystric	brown	F		T	difference	37.545	1.762	0.0613833		0.0469304	0.00163493
SD_07	1977-1998	Switzerland	Temperate	J13	forest	forest	natural	Rendzic Leptosol	raw	Ah2		T	difference	9.76367	0.703863	0.091201		0.07209	0.00934085
SD_07	1977-1998	Switzerland	Temperate	J13	forest	forest	natural	Rendzic Leptosol	raw	Ah3		T	difference	7.51744	0.562428	0.0818065		0.0748164	0.0108822
SD_07	1977-1998	Switzerland	Temperate	J13	forest	forest	natural	Rendzic Leptosol	raw	AC1		T	difference	5.56478	0.431557	0.0682114		0.0775515	0.0122577
SD_08	1995	France	Temperate	Pyrenees	shrub	shrub	natural	Inceptisol	raw		5 to 10	T	extraction	17.5	0.76	0.0353		0.0434286	0.00201714
SD_08	1995	France	Temperate	Pyrenees	shrub	shrub	natural	Inceptisol	raw		10 to 15	S	extraction	11.3	0.54	0.0594		0.0477876	0.00525664
SD_08	1995	France	Temperate	Pyrenees	shrub	shrub	natural	Inceptisol	raw		15 to 20	S	extraction	13.9	0.71	0.0562		0.0510791	0.00404317
SD_08	1995	France	Temperate	Pyrenees	shrub	shrub	natural	Inceptisol	raw		20 to 25	S	extraction	12.8	0.7	0.0708		0.0546875	0.00553125
SD_08	1995	France	Temperate	Pyrenees	shrub	shrub	natural	Inceptisol	raw		25 to 30	S	extraction	12.1	0.57	0.0678		0.0471074	0.00560331
SD_08	1995	France	Temperate	Pyrenees	shrub	shrub	natural	Inceptisol	raw		30 to 35	S	extraction	8.3	0.41	0.0498		0.0493976	0.006
SD_08	1995	France	Temperate	Pyrenees	shrub	shrub	natural	Inceptisol	raw		35 to 40	S	extraction	8.3	0.41	0.0539		0.0493976	0.00649398
SD_08	1995	France	Temperate	Pyrenees	shrub	shrub	natural	Inceptisol	raw		2 to 5	T	extraction	22.7	1.27	0.0486		0.0559471	0.00214097
SD_08	1995	France	Temperate	Pyrenees	shrub	shrub	natural	Inceptisol	raw		5 to 10	T	extraction	17.3	1.8	0.0559		0.104046	0.00323121
SD_08	1995	France	Temperate	Pyrenees	shrub	shrub	natural	Inceptisol	raw		10 to 15	S	extraction	13.1	0.76	0.0529		0.0580153	0.00403817
SD_08	1995	France	Temperate	Pyrenees	shrub	shrub	natural	Inceptisol	raw		15 to 20	S	extraction	11.7	0.55	0.0577		0.0470085	0.00493162
SD_08	1995	France	Temperate	Pyrenees	shrub	shrub	natural	Podzol	podzolized	A		T	extraction	9.1	0.41	0.0176		0.0450549	0.00193407
SD_08	1995	France	Temperate	Pyrenees	shrub	shrub	natural	Podzol	podzolized	E		S	extraction	6.5	0.27	0.0118		0.0415385	0.00181538
SD_08	1995	France	Temperate	Pyrenees	shrub	shrub	natural	Podzol	podzolized	BP1		S	extraction	7	0.31	0.0217		0.0442857	0.0031
SD_08	1995	France	Temperate	Pyrenees	shrub	shrub	natural	Podzol	podzolized	BP2		S	extraction	9.6	0.51	0.0344		0.053125	0.00358333
SD_08	1995	France	Temperate	Pyrenees	forest	forest	natural	Podzol	podzolized	A/E		T	extraction	12.4	0.54	0.0134		0.0435484	0.00108065
SD_08	1995	France	Temperate	Pyrenees	forest	forest	natural	Podzol	podzolized	BP		S	extraction	9	0.54	0.0269		0.06	0.00298889
SD_08	1995	France	Temperate	Pyrenees	forest	forest	natural	Podzol	podzolized	BP1		S	extraction	6	0.34	0.0228		0.0566667	0.0038
SD_08	1995	France	Temperate	Pyrenees	forest	forest	natural	Podzol	podzolized	A/E		T	extraction	6.5	0.24	0.0145		0.0369231	0.00223077
SD_08	1995	France	Temperate	Pyrenees	forest	forest	natural	Podzol	podzolized	BP1		S	extraction	4.6	0.2	0.0237		0.0434783	0.00515217
SD_08	1995	France	Temperate	Pyrenees	forest	forest	natural	Podzol	podzolized	BP		S	extraction	7.2	0.27	0.0344		0.0375	0.00477778
SD_08	1995	France	Temperate	Pyrenees	forest	forest	natural	Podzol	podzolized	A		T	extraction	5.8	0.26	0.0103		0.0448276	0.00177586
SD_08	1995	France	Temperate	Pyrenees	forest	forest	natural	Podzol	podzolized	Ab		T	extraction	4.8	0.23	0.0096		0.0479167	0.002
SD_08	1995	France	Temperate	Pyrenees	forest	forest	natural	Podzol	podzolized	AB		T	extraction	3.2	0.14	0.0077		0.04375	0.00240625
SD_08	1995	France	Temperate	Pyrenees	forest	forest	natural	Podzol	podzolized	BP1		S	extraction	3.5	0.17	0.0111		0.0485714	0.00317143
SD_08	1995	France	Temperate	Pyrenees	forest	forest	natural	Podzol	podzolized	BP2		S	extraction	6.4	0.33	0.0155		0.0515625	0.00242187
SD_09	2002	New Zealand	Temperate	Ballantrae	grassland	grassland	cultivated	Typic Dystrudept	na		7.5	T	not clear					0.071875	0.00796875
SD_09	2002	New Zealand	Temperate	Ballantrae	grassland	grassland	cultivated	Typic Dystrudept	na		7.5	T	not clear					0.085	0.008325
SD_09	2002	New Zealand	Temperate	Ballantrae	grassland	grassland	cultivated	Typic Dystrudept	na		7.5	T	not clear					0.0763158	0.0107632
SD_09	2002	New Zealand	Temperate	Ballantrae	grassland	grassland	cultivated	Typic Dystrudept	na		7.5	T	not clear					0.0763158	0.0110789
SD_09	2002	New Zealand	Temperate	Ballantrae	grassland	grassland	cultivated	Typic Dystrudept	na		7.5	T	not clear					0.0815789	0.0122368
SD_09	2002	New Zealand	Temperate	Ballantrae	grassland	grassland	cultivated	Typic Dystrudept	na		7.5	T	not clear					0.0810811	0.00908108
SD_09	2002	New Zealand	Temperate	Ballantrae	grassland	grassland	cultivated	Typic Dystrudept	na		7.5	T	not clear					0.0794872	0.0117436
SD_09	2002	New Zealand	Temperate	Ballantrae	grassland	grassland	cultivated	Typic Dystrudept	na		7.5	T	not clear					0.0868421	0.0120526
SD_09	2002	New Zealand	Temperate	Ballantrae	grassland	grassland	cultivated	Typic Dystrudept	na		7.5	T	not clear					0.0853659	0.013878
SD_10	1945	USA	Temperate	Oklahoma	arable	arable	cultivated	Grant vfsl (very fine silty loam)	na		15	T	extraction	2.19	0.097	0.008		0.0442922	0.00365297
SD_10	1945	USA	Temperate	Oklahoma	arable	arable	cultivated	Pond Creek sil (silt loam)	na		15	T	extraction	1.69	0.101	0.0066		0.0597633	0.00390533
SD_10	1945	USA	Temperate	Oklahoma	arable	arable	cultivated	Pratt loamy fs (fine sand)	na		15	T	extraction	0.8	0.048	0.003		0.06	0.00375
SD_10	1945	USA	Temperate	Oklahoma	arable	arable	cultivated	Foard sicl (silty clay loam)	na		15	T	extraction	1.54	0.115	0.0075		0.0746753	0.00487013
SD_10	1945	USA	Temperate	Oklahoma	arable	arable	cultivated	Durant cl (clay loam)	na		15	T	extraction	2.08	0.118	0.0073		0.0567308	0.00350962
SD_10	1945	USA	Temperate	Oklahoma	arable	arable	cultivated	Newtonia vfsl	na		15	T	extraction	1.61	0.09	0.009		0.0559006	0.00559006
SD_10	1945	USA	Temperate	Oklahoma	arable	arable	cultivated	Denton cl	na		15	T	extraction	3.23	0.155	0.0095		0.0479876	0.00294118
SD_10	1945	USA	Temperate	Oklahoma	arable	arable	cultivated	Tillman cl	na		15	T	extraction	1.53	0.099	0.015		0.0647059	0.00980392
SD_10	1945	USA	Temperate	Oklahoma	arable	arable	cultivated	Hollister sil	na		15	T	extraction	1.9	0.128	0.013		0.0673684	0.00684211
SD_10	1945	USA	Temperate	Oklahoma	arable	arable	cultivated	Tillman sil	na		15	T	extraction	1.87	0.094	0.0115		0.0502674	0.00614973
SD_10	1945	USA	Temperate	Oklahoma	arable	arable	cultivated	Oswego sil	na		15	T	extraction	1.37	0.086	0.008		0.0627737	0.00583942
SD_10	1945	USA	Temperate	Oklahoma	arable	arable	cultivated	Kirkland sil	na		15	T	extraction	2.22	0.118	0.0095		0.0531532	0.00427928
SD_10	1945	USA	Temperate	Oklahoma	arable	arable	cultivated	Renfro sil	na		15	T	extraction	1.15	0.088	0.006		0.0765217	0.00521739
SD_10	1945	USA	Temperate	Oklahoma	arable	arable	cultivated	Vernon vfsl	na		15	T	extraction	1.26	0.065	0.007		0.0515873	0.00555556
SD_10	1945	USA	Temperate	Oklahoma	arable	arable	cultivated	Vanoss sil	na		15	T	extraction	1.71	0.115	0.012		0.0672515	0.00701754
SD_10	1945	USA	Temperate	Oklahoma	arable	arable	cultivated	Summit cl	na		15	T	extraction	3.02	0.153	0.007		0.0506623	0.00231788
SD_10	1945	USA	Temperate	Oklahoma	arable	arable	cultivated	Norge sil	na		15	T	extraction	1.71	0.105	0.0087		0.0614035	0.00508772
SD_10	1945	USA	Temperate	Oklahoma	arable	arable	cultivated	Labette sicl	na		15	T	extraction	1.85	0.122	0.0105		0.0659459	0.00567568
SD_10	1945	USA	Temperate	Oklahoma	arable	arable	cultivated	Canadian fsl	na		15	T	extraction	1.69	0.082	0.013		0.0485207	0.00769231
SD_10	1945	USA	Temperate	Oklahoma	arable	arable	cultivated	Polo loam	na		15	T	extraction	2.02	0.126	0.01		0.0623762	0.0049505
SD_10	1945	USA	Temperate	Oklahoma	arable	arable	cultivated	Otoe clay	na		15	T	extraction	3.91	0.262	0.0145		0.0670077	0.00370844
SD_10	1945	USA	Temperate	Oklahoma	arable	arable	cultivated	Labette sil	na		15	T	extraction	2.61	0.136	0.008		0.0521073	0.00306513
SD_10	1945	USA	Temperate	Oklahoma	arable	arable	cultivated	Labette sicl	na		15	T	extraction	1.9	0.128	0.007		0.0673684	0.00368421
SD_10	1945	USA	Temperate	Oklahoma	arable	arable	cultivated	Richfield sil	na		15	T	extraction	2.2	0.11	0.0065		0.05	0.00295455
SD_10	1945	USA	Temperate	Oklahoma	arable	arable	cultivated	Parsons vfsl	na		15	T	extraction	2.47	0.11	0.0085		0.0445344	0.0034413
SD_10	1945	USA	Temperate	Oklahoma	arable	arable	cultivated	Bates vfsl	na		15	T	extraction	2.92	0.126	0.0135		0.0431507	0.00462329
SD_10	1945	USA	Temperate	Oklahoma	arable	arable	cultivated	Yahola	na		15	T	extraction	1.24	0.06	0.005		0.0483871	0.00403226
SD_10	1945	USA	Temperate	Oklahoma	arable	arable	cultivated	Miller cl	na		15	T	extraction	2.13	0.115	0.0145		0.0539906	0.00680751
SD_10	1945	USA	Temperate	Oklahoma	arable	arable	cultivated	Field "O" Manured	na		15	T	extraction	1.69	0.086	0.0095		0.0508876	0.0056213
SD_10	1945	USA	Temperate	Oklahoma	arable	arable	cultivated	Parsons vfsl	na		15	T	extraction	1.65	0.077	0.0075		0.0466667	0.00454545
SD_10	1945	USA	Temperate	Oklahoma	grass/herbs	grassland	cultivated	Grant vfsl (very fine silty loam)	na		15	T	extraction	2.54	0.151	0.0091		0.0594488	0.00358268
SD_10	1945	USA	Temperate	Oklahoma	grass/herbs	grassland	cultivated	Pond Creek sil (silt loam)	na		15	T	extraction	1.74	0.164	0.0091		0.0942529	0.00522989
SD_10	1945	USA	Temperate	Oklahoma	grass/herbs	grassland	cultivated	Pratt loamy fs (fine sand)	na		15	T	extraction	2.89	0.082	0.0045		0.0283737	0.00155709
SD_10	1945	USA	Temperate	Oklahoma	grass/herbs	grassland	cultivated	Foard sicl (silty clay loam)	na		15	T	extraction	2.46	0.155	0.009		0.0630081	0.00365854
SD_10	1945	USA	Temperate	Oklahoma	grass/herbs	grassland	cultivated	Durant cl (clay loam)	na		15	T	extraction	2.42	0.12	0.0087		0.0495868	0.00359504
SD_10	1945	USA	Temperate	Oklahoma	grass/herbs	grassland	cultivated	Newtonia vfsl	na		15	T	extraction	4.29	0.166	0.0155		0.0386946	0.00361305
SD_10	1945	USA	Temperate	Oklahoma	grass/herbs	grassland	cultivated	Denton cl	na		15	T	extraction	5.3	0.231	0.012		0.0435849	0.00226415
SD_10	1945	USA	Temperate	Oklahoma	grass/herbs	grassland	cultivated	Tillman cl	na		15	T	extraction	2.28	0.147	0.0173		0.0644737	0.00758772
SD_10	1945	USA	Temperate	Oklahoma	grass/herbs	grassland	cultivated	Hollister sil	na		15	T	extraction	2.42	0.136	0.0145		0.0561983	0.00599174
SD_10	1945	USA	Temperate	Oklahoma	grass/herbs	grassland	cultivated	Tillman sil	na		15	T	extraction	2.4	0.151	0.015		0.0629167	0.00625
SD_10	1945	USA	Temperate	Oklahoma	grass/herbs	grassland	cultivated	Oswego sil	na		15	T	extraction	2.29	0.151	0.0115		0.0659389	0.00502183
SD_10	1945	USA	Temperate	Oklahoma	grass/herbs	grassland	cultivated	Kirkland sil	na		15	T	extraction	2.66	0.155	0.0125		0.0582707	0.00469925
SD_10	1945	USA	Temperate	Oklahoma	grass/herbs	grassland	cultivated	Renfro sil	na		15	T	extraction	2.07	0.155	0.0116		0.0748792	0.00560386
SD_10	1945	USA	Temperate	Oklahoma	grass/herbs	grassland	cultivated	Vernon vfsl	na		15	T	extraction	1.79	0.115	0.0092		0.0642458	0.00513966
SD_10	1945	USA	Temperate	Oklahoma	grass/herbs	grassland	cultivated	Vanoss sil	na		15	T	extraction	3.72	0.178	0.014		0.0478495	0.00376344
SD_10	1945	USA	Temperate	Oklahoma	grass/herbs	grassland	cultivated	Summit cl	na		15	T	extraction	4.72	0.246	0.01		0.0521186	0.00211864
SD_10	1945	USA	Temperate	Oklahoma	grass/herbs	grassland	cultivated	Norge sil	na		15	T	extraction	4.11	0.185	0.0125		0.0450122	0.00304136
SD_10	1945	USA	Temperate	Oklahoma	grass/herbs	grassland	cultivated	Labette sicl	na		15	T	extraction	3.56	0.176	0.0115		0.0494382	0.00323034
SD_10	1945	USA	Temperate	Oklahoma	grass/herbs	grassland	cultivated	Canadian fsl	na		15	T	extraction	2.62	0.12	0.0135		0.0458015	0.00515267
SD_10	1945	USA	Temperate	Oklahoma	grass/herbs	grassland	cultivated	Polo loam	na		15	T	extraction	2.98	0.189	0.0112		0.0634228	0.00375839
SD_10	1945	USA	Temperate	Oklahoma	grass/herbs	grassland	cultivated	Otoe clay	na		15	T	extraction	4.2	0.248	0.0145		0.0590476	0.00345238
SD_10	1945	USA	Temperate	Oklahoma	grass/herbs	grassland	cultivated	Labette sil	na		15	T	extraction	3.84	0.197	0.0088		0.0513021	0.00229167
SD_10	1945	USA	Temperate	Oklahoma	grass/herbs	grassland	cultivated	Labette sicl	na		15	T	extraction	3.2	0.197	0.007		0.0615625	0.0021875
SD_10	1945	USA	Temperate	Oklahoma	grass/herbs	grassland	cultivated	Richfield sil	na		15	T	extraction	3.42	0.185	0.0145		0.0540936	0.00423977
SD_10	1945	USA	Temperate	Oklahoma	grass/herbs	grassland	cultivated	Parsons vfsl	na		15	T	extraction	3.4	0.12	0.0085		0.0352941	0.0025
SD_10	1945	USA	Temperate	Oklahoma	grass/herbs	grassland	cultivated	Bates vfsl	na		15	T	extraction	4.15	0.182	0.014		0.0438554	0.00337349
SD_10	1945	USA	Temperate	Oklahoma	grass/herbs	grassland	cultivated	Yahola	na		15	T	extraction	2.47	0.12	0.007		0.048583	0.00283401
SD_10	1945	USA	Temperate	Oklahoma	grass/herbs	grassland	cultivated	Miller cl	na		15	T	extraction	3.02	0.15	0.015		0.0496689	0.00496689
SD_10	1945	USA	Temperate	Oklahoma	grass/herbs	grassland	cultivated	Field "O"	na		15	T	extraction	2.32	0.119	0.0075		0.0512931	0.00323276
SD_10	1945	USA	Temperate	Oklahoma	grass/herbs	grassland	cultivated	Parsons vfsl	na		15	T	extraction	2.6	0.107	0.0095		0.0411538	0.00365385
SD_11	1955	New Zealand	Temperate	Canterbury	grassland	grassland	semi-natural	derived from greywacke/loess	insuff data		0 to 18	T	difference	3.11	0.229	0.028		0.0736334	0.00900322
SD_11	1955	New Zealand	Temperate	Canterbury	grassland	grassland	semi-natural	derived from greywacke/loess	insuff data		18 to 36	S	difference	1.24	0.101	0.014		0.0814516	0.0112903
SD_11	1955	New Zealand	Temperate	Canterbury	grassland	grassland	semi-natural	derived from greywacke/loess	insuff data		36 to 53	S	difference	0.72	0.056	0.007		0.0777778	0.00972222
SD_11	1955	New Zealand	Temperate	Canterbury	grassland	grassland	semi-natural	derived from loess/alluvium	insuff data		0 to 18	T	difference	2.55	0.206	0.038		0.0807843	0.014902
SD_11	1955	New Zealand	Temperate	Canterbury	grassland	grassland	semi-natural	derived from loess/alluvium	insuff data		18 to 36	S	difference	1.01	0.091	0.024		0.090099	0.0237624
SD_11	1955	New Zealand	Temperate	Canterbury	grassland	grassland	semi-natural	derived from loess/alluvium	insuff data		36 to 53	S	difference	0.36	0.047	0.013		0.130556	0.0361111
SD_11	1955	New Zealand	Temperate	Canterbury	grassland	grassland	semi-natural	loess/alluvium/greywacke gravel	insuff data		0 to 18	T	difference	4.1	0.252	0.077		0.0614634	0.0187805
SD_11	1955	New Zealand	Temperate	Canterbury	grassland	grassland	semi-natural	loess/alluvium/greywacke gravel	insuff data		18 to 36	S	difference	2.29	0.153	0.068		0.0668122	0.0296943
SD_11	1955	New Zealand	Temperate	Canterbury	grassland	grassland	semi-natural	loess/alluvium/greywacke gravel	insuff data		36 to 53	S	difference	1.97	0.114	0.056		0.057868	0.0284264
SD_11	1955	New Zealand	Temperate	Canterbury	grassland	grassland	semi-natural	derived from loess on greywacke gravel	insuff data		0 to 18	T	difference	2.62	0.214	0.05		0.0816794	0.019084
SD_11	1955	New Zealand	Temperate	Canterbury	grassland	grassland	semi-natural	derived from loess on greywacke gravel	insuff data		18 to 36	S	difference	1.77	0.158	0.052		0.0892655	0.0293785
SD_11	1955	New Zealand	Temperate	Canterbury	grassland	grassland	semi-natural	derived from loess on greywacke gravel	insuff data		36 to 53	S	difference	1.02	0.107	0.057		0.104902	0.0558824
SD_11	1955	New Zealand	Temperate	Canterbury	grassland	grassland	semi-natural	derived from loess	insuff data		0 to 18	T	difference	3.55	0.312	0.057		0.0878873	0.0160563
SD_11	1955	New Zealand	Temperate	Canterbury	grassland	grassland	semi-natural	derived from loess	insuff data		18 to 36	S	difference	1.21	0.121	0.03		0.1	0.0247934
SD_11	1955	New Zealand	Temperate	Canterbury	grassland	grassland	semi-natural	derived from loess	insuff data		36 to 53	S	difference	0.44	0.062	0.018		0.140909	0.0409091
SD_11	1955	New Zealand	Temperate	Canterbury	grassland	grassland	semi-natural	derived from loess	insuff data		0 to 18	T	difference	3.2	0.275	0.053		0.0859375	0.0165625
SD_11	1955	New Zealand	Temperate	Canterbury	grassland	grassland	semi-natural	derived from loess	insuff data		18 to 36	S	difference	1.18	0.107	0.025		0.090678	0.0211864
SD_11	1955	New Zealand	Temperate	Canterbury	grassland	grassland	semi-natural	derived from loess	insuff data		36 to 53	S	difference	0.74	0.073	0.017		0.0986486	0.022973
SD_11	1955	New Zealand	Temperate	Canterbury	grassland	grassland	semi-natural	derived from loess	insuff data		0 to 18	T	difference	3.5	0.323	0.066		0.0922857	0.0188571
SD_11	1955	New Zealand	Temperate	Canterbury	grassland	grassland	semi-natural	derived from loess	insuff data		18 to 36	S	difference	1.18	0.134	0.038		0.113559	0.0322034
SD_11	1955	New Zealand	Temperate	Canterbury	grassland	grassland	semi-natural	derived from loess	insuff data		36 to 53	S	difference	0.56	0.068	0.019		0.121429	0.0339286
SD_11	1955	New Zealand	Temperate	Canterbury	grassland	grassland	semi-natural	derived from loess	insuff data		0 to 18	T	difference	4.34	0.329	0.073		0.0758065	0.0168203
SD_11	1955	New Zealand	Temperate	Canterbury	grassland	grassland	semi-natural	derived from loess	insuff data		18 to 36	S	difference	1.76	0.158	0.046		0.0897727	0.0261364
SD_11	1955	New Zealand	Temperate	Canterbury	grassland	grassland	semi-natural	derived from loess	insuff data		36 to 53	S	difference	0.52	0.063	0.021		0.121154	0.0403846
SD_11	1955	New Zealand	Temperate	Canterbury	grassland	grassland	semi-natural	derived from loess	insuff data		0 to 18	T	difference	3.24	0.288	0.055		0.0888889	0.0169753
SD_11	1955	New Zealand	Temperate	Canterbury	grassland	grassland	semi-natural	derived from loess	insuff data		18 to 36	S	difference	1.13	0.117	0.036		0.10354	0.0318584
SD_11	1955	New Zealand	Temperate	Canterbury	grassland	grassland	semi-natural	derived from loess	insuff data		36 to 53	S	difference	0.7	0.086	0.027		0.122857	0.0385714
SD_11	1955	New Zealand	Temperate	Canterbury	grassland	grassland	semi-natural	derived from loess	insuff data		0 to 18	T	difference	3.19	0.25	0.052		0.0783699	0.0163009
SD_11	1955	New Zealand	Temperate	Canterbury	grassland	grassland	semi-natural	derived from loess	insuff data		18 to 36	S	difference	0.99	0.095	0.026		0.0959596	0.0262626
SD_11	1955	New Zealand	Temperate	Canterbury	grassland	grassland	semi-natural	derived from loess	insuff data		36 to 53	S	difference	0.44	0.048	0.01		0.109091	0.0227273
SD_11	1955	New Zealand	Temperate	Canterbury	grassland	grassland	semi-natural	derived from loess	insuff data		0 to 18	T	difference	3.63	0.337	0.057		0.0928375	0.0157025
SD_11	1955	New Zealand	Temperate	Canterbury	grassland	grassland	semi-natural	derived from loess	insuff data		18 to 36	S	difference	1.11	0.102	0.029		0.0918919	0.0261261
SD_11	1955	New Zealand	Temperate	Canterbury	grassland	grassland	semi-natural	derived from loess	insuff data		36 to 53	S	difference	0.58	0.052	0.011		0.0896552	0.0189655
SD_11	1955	New Zealand	Temperate	Canterbury	grassland	grassland	semi-natural	derived from loess on basalt	insuff data		0 to 18	T	difference	5.15	0.409	0.088		0.0794175	0.0170874
SD_11	1955	New Zealand	Temperate	Canterbury	grassland	grassland	semi-natural	derived from loess on basalt	insuff data		18 to 36	S	difference	2.72	0.215	0.059		0.0790441	0.0216912
SD_11	1955	New Zealand	Temperate	Canterbury	grassland	grassland	semi-natural	derived from loess on basalt	insuff data		36 to 53	S	difference	1.3	0.103	0.04		0.0792308	0.0307692
SD_11	1955	New Zealand	Temperate	Canterbury	grassland	grassland	semi-natural	derived from loess on basalt	insuff data		0 to 18	T	difference	5.78	0.43	0.073		0.0743945	0.0126298
SD_11	1955	New Zealand	Temperate	Canterbury	grassland	grassland	semi-natural	derived from loess on basalt	insuff data		18 to 36	S	difference	2.41	0.178	0.054		0.0738589	0.0224066
SD_11	1955	New Zealand	Temperate	Canterbury	grassland	grassland	semi-natural	derived from loess on basalt	insuff data		36 to 53	S	difference	0.84	0.064	0.021		0.0761905	0.025
SD_11	1955	New Zealand	Temperate	Canterbury	grassland	grassland	semi-natural	derived from loess on basalt	insuff data		0 to 18	T	difference	6.11	0.481	0.113		0.0787234	0.0184943
SD_11	1955	New Zealand	Temperate	Canterbury	grassland	grassland	semi-natural	derived from loess on basalt	insuff data		18 to 36	S	difference	3.34	0.252	0.086		0.0754491	0.0257485
SD_11	1955	New Zealand	Temperate	Canterbury	grassland	grassland	semi-natural	derived from loess on basalt	insuff data		36 to 53	S	difference	1.99	0.145	0.057		0.0728643	0.0286432
SD_11	1955	New Zealand	Temperate	Canterbury	grassland	grassland	semi-natural	derived mainly from basalt	insuff data		0 to 18	T	difference	3.55	0.323	0.062		0.0909859	0.0174648
SD_11	1955	New Zealand	Temperate	Canterbury	grassland	grassland	semi-natural	derived mainly from basalt	insuff data		18 to 36	S	difference	1.42	0.155	0.041		0.109155	0.0288732
SD_11	1955	New Zealand	Temperate	Canterbury	grassland	grassland	semi-natural	derived mainly from basalt	insuff data		36 to 53	S	difference	1.03	0.12	0.025		0.116505	0.0242718
SD_11	1955	New Zealand	Temperate	Canterbury	grassland	grassland	semi-natural	derived mainly from basalt	insuff data		0 to 18	T	difference	5.71	0.499	0.166		0.0873905	0.0290718
SD_11	1955	New Zealand	Temperate	Canterbury	grassland	grassland	semi-natural	derived mainly from basalt	insuff data		18 to 36	S	difference	2.48	0.24	0.112		0.0967742	0.0451613
SD_11	1955	New Zealand	Temperate	Canterbury	grassland	grassland	semi-natural	derived mainly from basalt	insuff data		36 to 53	S	difference	1.55	0.146	0.074		0.0941935	0.0477419
SD_11	1955	New Zealand	Temperate	Canterbury	grassland	grassland	semi-natural	derived from basalt	insuff data		0 to 18	T	difference	5.82	0.511	0.101		0.0878007	0.017354
SD_11	1955	New Zealand	Temperate	Canterbury	grassland	grassland	semi-natural	derived from basalt	insuff data		18 to 36	S	difference	2.39	0.226	0.085		0.0945607	0.0355649
SD_11	1955	New Zealand	Temperate	Canterbury	grassland	grassland	semi-natural	derived from basalt	insuff data		36 to 53	S	difference	1.28	0.127	0.063		0.0992187	0.0492187
SD_11	1955	New Zealand	Temperate	Canterbury	grassland	grassland	semi-natural	derived from basalt	insuff data		0 to 18	T	difference	6.41	0.563	0.134		0.0878315	0.0209048
SD_11	1955	New Zealand	Temperate	Canterbury	grassland	grassland	semi-natural	derived from basalt	insuff data		18 to 36	S	difference	2.81	0.288	0.107		0.102491	0.0380783
SD_11	1955	New Zealand	Temperate	Canterbury	grassland	grassland	semi-natural	derived from basalt	insuff data		36 to 53	S	difference	1.74	0.172	0.077		0.0988506	0.0442529
SD_11	1955	New Zealand	Temperate	Canterbury	grassland	grassland	semi-natural	derived from basalt	insuff data		0 to 18	T	difference	7.59	0.761	0.177		0.100264	0.0233202
SD_11	1955	New Zealand	Temperate	Canterbury	grassland	grassland	semi-natural	derived from basalt	insuff data		18 to 36	S	difference	3.04	0.336	0.166		0.110526	0.0546053
SD_11	1955	New Zealand	Temperate	Canterbury	grassland	grassland	semi-natural	derived from basalt	insuff data		36 to 53	S	difference	1.65	0.227	0.088		0.137576	0.0533333
SD_11	1955	New Zealand	Temperate	Canterbury	grassland	grassland	semi-natural	derived from calcareous sandstone	insuff data		0 to 18	T	difference	2.62	0.232	0.061		0.0885496	0.0232824
SD_11	1955	New Zealand	Temperate	Canterbury	grassland	grassland	semi-natural	derived from calcareous sandstone	insuff data		18 to 36	S	difference	1.41	0.153	0.028		0.108511	0.0198582
SD_11	1955	New Zealand	Temperate	Canterbury	grassland	grassland	semi-natural	derived from calcareous sandstone	insuff data		36 to 53	S	difference	0.77	0.084	0.017		0.109091	0.0220779
SD_11	1955	New Zealand	Temperate	Canterbury	grassland	grassland	semi-natural	derived from calcareous sandstone	insuff data		0 to 18	T	difference	2.97	0.247	0.039		0.083165	0.0131313
SD_11	1955	New Zealand	Temperate	Canterbury	grassland	grassland	semi-natural	derived from calcareous sandstone	insuff data		18 to 36	S	difference	1.07	0.093	0.022		0.0869159	0.0205607
SD_11	1955	New Zealand	Temperate	Canterbury	grassland	grassland	semi-natural	derived from calcareous sandstone	insuff data		36 to 53	S	difference	0.52	0.056	0.017		0.107692	0.0326923
SD_11	1955	New Zealand	Temperate	Canterbury	grassland	grassland	semi-natural	rendzina	raw		0 to 18	T	difference	6.73	0.693	0.222		0.102972	0.0329866
SD_11	1955	New Zealand	Temperate	Canterbury	grassland	grassland	semi-natural	rendzina	raw		18 to 36	S	difference	3.84	0.423	0.145		0.110156	0.0377604
SD_11	1955	New Zealand	Temperate	Canterbury	grassland	grassland	semi-natural	rendzina	raw		36 to 53	S	difference	2.17	0.259	0.119		0.119355	0.0548387
SD_12	1960	Canada	Temperate	Alberta	grassland	grassland	semi-natural	chernozem	podzolized	A		T	extraction	3.3	0.22	0.016224	0.0246	0.0666667	0.00491636	0.00745455
SD_12	1960	Canada	Temperate	Alberta	grassland	grassland	semi-natural	chernozem	podzolized	B		S	extraction	1.3	0.12	0.01615	0.0186	0.0923077	0.0124231	0.0143077
SD_12	1960	Canada	Temperate	Alberta	grassland	grassland	semi-natural	chernozem	podzolized	C		S	extraction	0.85	0.083	0.015625	0.0152	0.0976471	0.0183824	0.0178824
SD_12	1960	Canada	Temperate	Alberta	grassland	grassland	semi-natural	chernozem	podzolized	A		T	extraction	4.3	0.28	0.025234	0.034	0.0651163	0.00586837	0.00790698
SD_12	1960	Canada	Temperate	Alberta	grassland	grassland	semi-natural	chernozem	podzolized	B		S	extraction	1.3	0.12	0.016659	0.0189	0.0923077	0.0128146	0.0145385
SD_12	1960	Canada	Temperate	Alberta	grassland	grassland	semi-natural	chernozem	podzolized	C		S	extraction	0.62	0.065	0.015575	0.0152	0.104839	0.025121	0.0245161
SD_12	1960	Canada	Temperate	Alberta	grassland	grassland	semi-natural	chernozem	podzolized	A		T	extraction	5.9	0.44	0.04343	0.053	0.0745763	0.00736102	0.00898305
SD_12	1960	Canada	Temperate	Alberta	grassland	grassland	semi-natural	chernozem	podzolized	B		S	extraction	1	0.093	0.01221	0.018	0.093	0.01221	0.018
SD_12	1960	Canada	Temperate	Alberta	grassland	grassland	semi-natural	chernozem	brown	C		S	extraction	0.23	0.026	0.005048	0.013	0.113043	0.0219478	0.0565217
SD_12	1960	Canada	Temperate	Alberta	grassland	grassland	semi-natural	chernozem	brown	A		T	extraction	7.9	0.63	0.061	0.0697	0.0797468	0.00772152	0.00882278
SD_12	1960	Canada	Temperate	Alberta	grassland	grassland	semi-natural	chernozem	brown	B		S	extraction	0.98	0.091	0.011025	0.0162	0.0928571	0.01125	0.0165306
SD_12	1960	Canada	Temperate	Alberta	grassland	grassland	semi-natural	chernozem	brown	C		S	extraction	0.17	0.019	0.005056	0.011	0.111765	0.0297412	0.0647059
SD_12	1960	Canada	Temperate	Alberta	forest	forest	natural	podzol	brown	LH		T	extraction	22	1.5	0.038922	0.0806	0.0681818	0.00176918	0.00366364
SD_12	1960	Canada	Temperate	Alberta	forest	forest	natural	podzol	brown	A		T	extraction	2.9	0.22	0.016095	0.014	0.0758621	0.00555	0.00482759
SD_12	1960	Canada	Temperate	Alberta	forest	forest	natural	podzol	brown	B		S	extraction	0.37	0.037	0.007153	0.0076	0.1	0.0193324	0.0205405
SD_12	1960	Canada	Temperate	Alberta	forest	forest	natural	podzol	brown	C		S	extraction	0.17	0.02	0.006408	0.0071	0.117647	0.0376941	0.0417647
SD_12	1960	Canada	Temperate	Alberta	forest	forest	natural	podzol	brown	LH		T	extraction	26	1.4	0.04978	0.0906	0.0538462	0.00191462	0.00348462
SD_12	1960	Canada	Temperate	Alberta	forest	forest	natural	podzol	brown	A		T	extraction	0.44	0.042	0.009353	0.0058	0.0954545	0.0212568	0.0131818
SD_12	1960	Canada	Temperate	Alberta	forest	forest	natural	podzol	brown	B		S	extraction	0.58	0.056	0.008338	0.0094	0.0965517	0.0143759	0.0162069
SD_12	1960	Canada	Temperate	Alberta	forest	forest	natural	podzol	brown	C		S	extraction	0.18	0.021	0.006216	0.0053	0.116667	0.0345333	0.0294444
SD_13	1994	Canada & USA	Temperate	Great Plains	grassland	grassland	semi-natural	Typic cryoborolls	brown		10	T	no P	5.82	0.53		0.0696	0.0910653		0.0119588
SD_13	1994	Canada & USA	Temperate	Great Plains	grassland	grassland	semi-natural	Typic cryoborolls	brown		10	T	no P	4.23	0.42		0.0614	0.0992908		0.0145154
SD_13	1994	Canada & USA	Temperate	Great Plains	grassland	grassland	semi-natural	Typic cryoborolls	brown		10	T	no P	4.23	0.39		0.0603	0.0921986		0.0142553
SD_13	1994	Canada & USA	Temperate	Great Plains	grassland	grassland	semi-natural	Typic haploborolls	brown		10	T	no P	3.16	0.33		0.0392	0.10443		0.0124051
SD_13	1994	Canada & USA	Temperate	Great Plains	grassland	grassland	semi-natural	Aridic argiborolls	brown		10	T	no P	1.64	0.17		0.0316	0.103659		0.0192683
SD_13	1994	Canada & USA	Temperate	Great Plains	grassland	grassland	semi-natural	Pachic udic haploborolls	brown		10	T	no P	6.4	0.53		0.0853	0.0828125		0.0133281
SD_13	1994	Canada & USA	Temperate	Great Plains	grassland	grassland	semi-natural	Ustic haplargids	raw		10	T	no P	1.86	0.19		0.1093	0.102151		0.0587634
SD_13	1994	Canada & USA	Temperate	Great Plains	grassland	grassland	semi-natural	Aridic paleustolls	brown		10	T	no P	1.69	0.16		0.0254	0.0946746		0.0150296
SD_13	1994	Canada & USA	Temperate	Great Plains	grassland	grassland	semi-natural	Typic argiudolls	brown		10	T	no P	4.05	0.35		0.0566	0.0864198		0.0139753
SD_13	1994	Canada & USA	Temperate	Great Plains	grassland	grassland	semi-natural	Typic argiustolls	brown		10	T	no P	2.99	0.3		0.0415	0.100334		0.0138796
SD_13	1994	Canada & USA	Temperate	Great Plains	grassland	grassland	semi-natural	Entic haplustolls	brown		10	T	no P	2.75	0.27		0.045	0.0981818		0.0163636
SD_13	1994	Canada & USA	Temperate	Great Plains	grassland	grassland	semi-natural	Pachic argiudolls	brown		10	T	no P	3.07	0.27		0.0398	0.0879479		0.0129642
SD_13	1994	Canada & USA	Temperate	Great Plains	grassland	grassland	semi-natural	Mollic albaqualfs	clay transport		10	T	no P	2.68	0.24		0.0374	0.0895522		0.0139552
SD_13	1994	Canada & USA	Temperate	Great Plains	grassland	grassland	semi-natural	Aridic paleustalfs	clay transport		10	T	no P	1.13	0.12		0.0194	0.106195		0.0171681
SD_13	1994	Canada & USA	Temperate	Great Plains	grassland	grassland	semi-natural	Uderthic paleustolls	brown		10	T	no P	2.37	0.19		0.0367	0.0801688		0.0154852
SD_13	1994	Canada & USA	Temperate	Great Plains	grassland	grassland	semi-natural	Oxyaquic argiudolls	brown		10	T	no P	2.47	0.22		0.0382	0.0890688		0.0154656
SD_13	1994	Canada & USA	Temperate	Great Plains	grassland	grassland	semi-natural	Pachic paleustolls	brown		10	T	no P	2.25	0.18		0.0271	0.08		0.0120444
SD_13	1994	Canada & USA	Temperate	Great Plains	grassland	grassland	semi-natural	Ustic haplocalcids	raw		10	T	no P	1.6	0.18		0.0348	0.1125		0.02175
SD_13	1994	Canada & USA	Temperate	Great Plains	arable	arable	cultivated	Typic cryoborolls	na		10	T	no P	3.48	0.33		0.0489	0.0948276		0.0140517
SD_13	1994	Canada & USA	Temperate	Great Plains	arable	arable	cultivated	Typic cryoborolls	na		10	T	no P	2.64	0.25		0.0416	0.094697		0.0157576
SD_13	1994	Canada & USA	Temperate	Great Plains	arable	arable	cultivated	Typic cryoborolls	na		10	T	no P	2.27	0.24		0.045	0.105727		0.0198238
SD_13	1994	Canada & USA	Temperate	Great Plains	arable	arable	cultivated	Typic haploborolls	na		10	T	no P	1.57	0.16		0.0287	0.101911		0.0182803
SD_13	1994	Canada & USA	Temperate	Great Plains	arable	arable	cultivated	Aridic argiborolls	na		10	T	no P	1.13	0.13		0.0247	0.115044		0.0218584
SD_13	1994	Canada & USA	Temperate	Great Plains	arable	arable	cultivated	Pachic udic haploborolls	na		10	T	no P	3.27	0.29		0.0421	0.088685		0.0128746
SD_13	1994	Canada & USA	Temperate	Great Plains	arable	arable	cultivated	Ustic haplargids	na		10	T	no P	1.45	0.14		0.1211	0.0965517		0.0835172
SD_13	1994	Canada & USA	Temperate	Great Plains	arable	arable	cultivated	Aridic paleustolls	na		10	T	no P	0.77	0.088		0.0226	0.114286		0.0293506
SD_13	1994	Canada & USA	Temperate	Great Plains	arable	arable	cultivated	Typic argiudolls	na		10	T	no P	1.97	0.21		0.0358	0.106599		0.0181726
SD_13	1994	Canada & USA	Temperate	Great Plains	arable	arable	cultivated	Typic argiustolls	na		10	T	no P	1.38	0.13		0.0274	0.0942029		0.0198551
SD_13	1994	Canada & USA	Temperate	Great Plains	arable	arable	cultivated	Entic haplustolls	na		10	T	no P	1.56	0.14		0.0308	0.0897436		0.0197436
SD_13	1994	Canada & USA	Temperate	Great Plains	arable	arable	cultivated	Pachic argiudolls	na		10	T	no P	1.5	0.15		0.0309	0.1		0.0206
SD_13	1994	Canada & USA	Temperate	Great Plains	arable	arable	cultivated	Mollic albaqualfs	na		10	T	no P	1.01	0.11		0.021	0.108911		0.0207921
SD_13	1994	Canada & USA	Temperate	Great Plains	arable	arable	cultivated	Aridic paleustalfs	na		10	T	no P	0.43	0.047		0.0135	0.109302		0.0313953
SD_13	1994	Canada & USA	Temperate	Great Plains	arable	arable	cultivated	Uderthic paleustolls	na		10	T	no P	1.29	0.099		0.0242	0.0767442		0.0187597
SD_13	1994	Canada & USA	Temperate	Great Plains	arable	arable	cultivated	Oxyaquic argiudolls	na		10	T	no P	1.15	0.1		0.0214	0.0869565		0.0186087
SD_13	1994	Canada & USA	Temperate	Great Plains	arable	arable	cultivated	Pachic paleustolls	na		10	T	no P	1.08	0.083		0.0208	0.0768519		0.0192593
SD_14	1982	USA	Temperate	N Carolina	forest	forest	natural	Typic Dystrochrept	raw	O		T	no P	34.83	1.32		0.18	0.0378984		0.00516796
SD_14	1982	USA	Temperate	N Carolina	forest	forest	natural	Typic Dystrochrept	raw	A1		T	no P	4.89	0.31		0.03	0.0633947		0.00613497
SD_14	1982	USA	Temperate	N Carolina	forest	forest	natural	Typic Dystrochrept	raw	A1		T	no P	2.95	0.22		0.03	0.0745763		0.0101695
SD_14	1982	USA	Temperate	N Carolina	forest	forest	natural	Typic Dystrochrept	raw	A1		T	no P	6.02	0.26		0.05	0.0431894		0.00830565
SD_15	2006	Germany	Temperate	Bonn	arable	arable	cultivated	luvisol	na		30	T	no P	1.24	0.109		0.0149333	0.0879032		0.012043
SD_15	2006	Germany	Temperate	Bonn	arable	arable	cultivated	luvisol	na		30	T	no P	1.32	0.115		0.0161	0.0871212		0.012197
SD_15	2006	Germany	Temperate	Bonn	arable	arable	cultivated	luvisol	na		30	T	no P	1.47	0.131		0.021	0.0891156		0.0142857
SD_15	2006	Germany	Temperate	Bonn	arable	arable	cultivated	luvisol	na		30	T	no P	1.75	0.145		0.021	0.0828571		0.012
SD_15	2006	Germany	Temperate	Bonn	arable	arable	cultivated	luvisol	na		30	T	no P	2.78	0.227		0.0284667	0.0816547		0.0102398
SD_15	2006	Germany	Temperate	Bonn	arable	arable	cultivated	luvisol	na		30	T	no P	1.31	0.113		0.0200667	0.0862595		0.0153181
SD_15	2006	Germany	Temperate	Bonn	arable	arable	cultivated	luvisol	na		30	T	no P	1.98	0.151		0.0266	0.0762626		0.0134343
SD_16	2005	Germany	Temperate	Hainich	forest	forest	natural	luvisol	clay transport		10	T	difference					0.0606061	0.00581395
SD_16	2005	Germany	Temperate	Hainich	forest	forest	natural	luvisol	clay transport		20	S	difference					0.0746269	0.00909091
SD_16	2005	Germany	Temperate	Hainich	forest	forest	natural	luvisol	clay transport		30	S	difference					0.070922	0.00719424
SD_16	2005	Germany	Temperate	Hainich	forest	forest	natural	luvisol	clay transport		10	T	difference					0.0729927	0.00877193
SD_16	2005	Germany	Temperate	Hainich	forest	forest	natural	luvisol	clay transport		20	S	difference					0.0833333	0.0128205
SD_16	2005	Germany	Temperate	Hainich	forest	forest	natural	luvisol	clay transport		30	S	difference					0.0806452	0.0103093
SD_16	2005	Germany	Temperate	Hainich	forest	forest	natural	luvisol	clay transport		10	T	difference					0.0925926	0.0102041
SD_16	2005	Germany	Temperate	Hainich	forest	forest	natural	luvisol	clay transport		20	S	difference					0.104167	0.0166667
SD_16	2005	Germany	Temperate	Hainich	forest	forest	natural	luvisol	clay transport		30	S	difference					0.0943396	0.0138889
SD_17	1985	Spain	Temperate	Galicia	forest	forest	natural	Ranker	raw		20	T	extraction	6.35	0.41	0.0117		0.0645669	0.00184252
SD_17	1985	Spain	Temperate	Galicia	forest	forest	natural	Cambisol	brown		20	T	extraction	6.6	0.39	0.0133		0.0590909	0.00201515
SD_17	1985	Spain	Temperate	Galicia	shrub	shrub	natural	Podzol	podzolized		20	T	extraction	8.31	0.45	0.006		0.0541516	0.000722022
SD_17	1985	Spain	Temperate	Galicia	shrub	shrub	natural	Acrisol	clay transport		20	T	extraction	2.31	0.18	0.0059		0.0779221	0.00255411
SD_17	1985	Spain	Temperate	Galicia	forest	forest	natural	Rendzina	raw		20	T	extraction	2.85	0.33	0.0083		0.115789	0.00291228
SD_17	1985	Spain	Temperate	Galicia	forest	forest	natural	Luvisol	clay transport		20	T	extraction	5.51	0.4	0.0124		0.0725953	0.00225045
SD_18	1920	USA	Temperate	Iowa	arable	arable	cultivated	silty clay loam	na	surface		T	extraction					0.0734419	0.00303817
SD_18	1920	USA	Temperate	Iowa	arable	arable	cultivated	silty clay loam	na	subsurface		S	extraction					0.054665	0.00269964
SD_18	1920	USA	Temperate	Iowa	arable	arable	cultivated	silty clay loam	na	subsoil		S	extraction					0.0531393	0.00593303
SD_18	1920	USA	Temperate	Iowa	arable	arable	cultivated	silt loam	na	surface		T	extraction					0.0740521	0.0035545
SD_18	1920	USA	Temperate	Iowa	arable	arable	cultivated	silt loam	na	subsoil		S	extraction					0.0713167	0.0126425
SD_18	1920	USA	Temperate	Iowa	arable	arable	cultivated	silty clay loam	na	surface		T	extraction					0.0835431	0.00551232
SD_18	1920	USA	Temperate	Iowa	arable	arable	cultivated	silty clay loam	na	subsurface		S	extraction					0.0931303	0.00579325
SD_18	1920	USA	Temperate	Iowa	arable	arable	cultivated	silty clay loam	na	subsoil		S	extraction					0.103393	0.00975969
SD_18	1920	USA	Temperate	Iowa	arable	arable	cultivated	silt loam	na	surface		T	extraction					0.0883929	0.0107515
SD_18	1920	USA	Temperate	Iowa	arable	arable	cultivated	silt loam	na	subsurface		S	extraction					0.0966758	0.0121585
SD_18	1920	USA	Temperate	Iowa	arable	arable	cultivated	silt loam	na	subsoil		S	extraction					0.10451	0.0148196
SD_19	1980	Canada	Temperate	Saskatchewan	grassland	grassland	semi-natural	Brown chernozem	brown	A		T	extraction	1.49	0.155	0.0051796	0.0218	0.104027	0.00347624	0.0146309
SD_19	1980	Canada	Temperate	Saskatchewan	grassland	grassland	semi-natural	Brown chernozem	brown	C		S	extraction	0.73	0.094	0.009006	0.016	0.128767	0.012337	0.0219178
SD_19	1980	Canada	Temperate	Saskatchewan	grassland	grassland	semi-natural	Brown chernozem	brown	A		T	extraction	1.48	0.163	0.0171325	0.0235	0.110135	0.011576	0.0158784
SD_19	1980	Canada	Temperate	Saskatchewan	grassland	grassland	semi-natural	Brown chernozem	brown	B		S	extraction	1.08	0.126	0.007749	0.0218	0.116667	0.007175	0.0201852
SD_19	1980	Canada	Temperate	Saskatchewan	grassland	grassland	semi-natural	Brown chernozem	brown	A		T	extraction	1.74	0.177	0.01452	0.0258	0.101724	0.00834483	0.0148276
SD_19	1980	Canada	Temperate	Saskatchewan	grassland	grassland	semi-natural	Brown chernozem	brown	B		S	extraction	1.21	0.129	0.0200326	0.0168	0.106612	0.0165559	0.0138843
SD_19	1980	Canada	Temperate	Saskatchewan	grassland	grassland	semi-natural	Dark brown chernozem	brown	A		T	extraction	1.71	0.186	0.0080928	0.0235	0.108772	0.00473263	0.0137427
SD_19	1980	Canada	Temperate	Saskatchewan	grassland	grassland	semi-natural	Dark brown chernozem	brown	C		S	extraction	0.88	0.095	0.014265	0.0177	0.107955	0.0162102	0.0201136
SD_19	1980	Canada	Temperate	Saskatchewan	grassland	grassland	semi-natural	Dark brown chernozem	brown	A		T	extraction	2.67	0.254	0.0211968	0.032	0.0951311	0.00793888	0.011985
SD_19	1980	Canada	Temperate	Saskatchewan	grassland	grassland	semi-natural	Dark brown chernozem	brown	B		S	extraction	1.36	0.13	0.0047879	0.0208	0.0955882	0.00352051	0.0152941
SD_19	1980	Canada	Temperate	Saskatchewan	grassland	grassland	semi-natural	Dark brown chernozem	brown	A		T	extraction	2.89	0.259	0.005642	0.0346	0.0896194	0.00195225	0.0119723
SD_19	1980	Canada	Temperate	Saskatchewan	grassland	grassland	semi-natural	Dark brown chernozem	brown	B		S	extraction	1.24	0.11	0.0053607	0.0177	0.0887097	0.00432315	0.0142742
SD_19	1980	Canada	Temperate	Saskatchewan	grassland	grassland	semi-natural	Black chernozem	brown	A		T	extraction	1.42	0.149	0.0122337	0.0211	0.10493	0.00861528	0.0148592
SD_19	1980	Canada	Temperate	Saskatchewan	grassland	grassland	semi-natural	Black chernozem	brown	C		S	extraction	0.73	0.085	0.0057528	0.0165	0.116438	0.00788055	0.0226027
SD_19	1980	Canada	Temperate	Saskatchewan	grassland	grassland	semi-natural	Black chernozem	brown	A		T	extraction	2.6	0.228	0.0083941	0.0289	0.0876923	0.0032285	0.0111154
SD_19	1980	Canada	Temperate	Saskatchewan	grassland	grassland	semi-natural	Black chernozem	brown	B		S	extraction	0.98	0.085	0.0018336	0.0173	0.0867347	0.00187102	0.0176531
SD_19	1980	Canada	Temperate	Saskatchewan	grassland	grassland	semi-natural	Black chernozem	brown	A		T	extraction	3.67	0.31	0.007695	0.0355	0.0844687	0.00209673	0.00967302
SD_19	1980	Canada	Temperate	Saskatchewan	grassland	grassland	semi-natural	Black chernozem	brown	B		S	extraction	0.99	0.106	0.0113815	0.0134	0.107071	0.0114965	0.0135354
SD_19	1980	Canada	Temperate	Saskatchewan	forest	forest	natural	luvisol	clay transport	A		T	extraction	1.03	0.096	0.0017476	0.0097	0.0932039	0.0016967	0.00941748
SD_19	1980	Canada	Temperate	Saskatchewan	forest	forest	natural	luvisol	clay transport	B		S	extraction	0.51	0.047	0.008918	0.0065	0.0921569	0.0174863	0.0127451
SD_19	1980	Canada	Temperate	Saskatchewan	forest	forest	natural	luvisol	clay transport	A		T	extraction	1.8	0.131	0.0094435	0.0114	0.0727778	0.00524639	0.00633333
SD_19	1980	Canada	Temperate	Saskatchewan	forest	forest	natural	luvisol	clay transport	B		S	extraction	0.48	0.039	0.0031154	0.0047	0.08125	0.00649042	0.00979167
SD_19	1980	Canada	Temperate	Saskatchewan	forest	forest	natural	luvisol	clay transport	A		T	extraction	1.61	0.129	0.001856	0.0111	0.0801242	0.0011528	0.00689441
SD_19	1980	Canada	Temperate	Saskatchewan	forest	forest	natural	luvisol	clay transport			S	extraction	0.36	0.038	0.0018163	0.0054	0.105556	0.00504528	0.015
SD_20	1955	NZ	Temperate	Taupo	grassland	grassland	semi-natural	sandy silt	raw		0 to 10	T	difference	10.1	0.31	0.043		0.0306931	0.00425743
SD_20	1955	NZ	Temperate	Taupo	grassland	grassland	semi-natural	sandy silt	raw		10 to 20	S	difference	3.9	0.17	0.032		0.0435897	0.00820513
SD_20	1955	NZ	Temperate	Taupo	grassland	grassland	cultivated	sandy silt	na		0 to 10	T	difference	4.2	0.2	0.052		0.047619	0.012381
SD_20	1955	NZ	Temperate	Taupo	grassland	grassland	cultivated	sandy silt	na		10 to 20	S	difference	4.1	0.2	0.047		0.0487805	0.0114634
SD_20	1955	NZ	Temperate	Taupo	grassland	grassland	cultivated	sandy silt	na		0 to 10	T	difference	4.7	0.22	0.035		0.0468085	0.00744681
SD_20	1955	NZ	Temperate	Taupo	grassland	grassland	cultivated	sandy silt	na		10 to 20	S	difference	5.7	0.24	0.037		0.0421053	0.00649123
SD_20	1955	NZ	Temperate	Taupo	grassland	grassland	cultivated	sandy silt	na		0 to 10	T	difference	4.8	0.3	0.052		0.0625	0.0108333
SD_20	1955	NZ	Temperate	Taupo	grassland	grassland	cultivated	sandy silt	na		10 to 20	S	difference	4.7	0.28	0.054		0.0595745	0.0114894
SD_20	1955	NZ	Temperate	Taupo	grassland	grassland	cultivated	sandy silt	na		0 to 10	T	difference	5.6	0.43	0.049		0.0767857	0.00875
SD_20	1955	NZ	Temperate	Taupo	grassland	grassland	cultivated	sandy silt	na		10 to 20	S	difference	3.5	0.23	0.034		0.0657143	0.00971429
SD_20	1955	NZ	Temperate	Taupo	grassland	grassland	cultivated	sandy silt	na		0 to 10	T	difference	6.2	0.45	0.058		0.0725806	0.00935484
SD_20	1955	NZ	Temperate	Taupo	grassland	grassland	cultivated	sandy silt	na		10 to 20	S	difference	2.8	0.23	0.046		0.0821429	0.0164286
SD_20	1955	NZ	Temperate	Taupo	grassland	grassland	cultivated	sandy silt	na		0 to 10	T	difference	6.3	0.59	0.058		0.0936508	0.00920635
SD_20	1955	NZ	Temperate	Taupo	grassland	grassland	cultivated	sandy silt	na		10 to 20	S	difference	3.8	0.21	0.026		0.0552632	0.00684211
SD_21	1955	Scotland	Temperate	north	arable	arable	cultivated	from granite	na	plough depth		T	difference	3.6482	0.20007	0.0438049		0.0548407	0.0120073
SD_21	1955	Scotland	Temperate	north	arable	arable	cultivated	from granite	na	plough depth		T	difference	3.96567	0.220392	0.0584691		0.055575	0.0147438
SD_21	1955	Scotland	Temperate	north	arable	arable	cultivated	from granite	na	plough depth		T	difference	4.23471	0.230335	0.075196		0.0543923	0.0177571
SD_21	1955	Scotland	Temperate	north	arable	arable	cultivated	from granite	na	plough depth		T	difference	4.37868	0.249927	0.0676538		0.0570782	0.0154507
SD_21	1955	Scotland	Temperate	north	arable	arable	cultivated	from granite	na	plough depth		T	difference	4.15983	0.270741	0.0498589		0.0650846	0.0119858
SD_21	1955	Scotland	Temperate	north	arable	arable	cultivated	from granite	na	plough depth		T	difference	5.94565	0.30078	0.0672429		0.0505882	0.0113096
SD_21	1955	Scotland	Temperate	north	arable	arable	cultivated	from granite	na	plough depth		T	difference	6.84897	0.342145	0.0747034		0.0499557	0.0109072
SD_21	1955	Scotland	Temperate	north	arable	arable	cultivated	from granite	na	plough depth		T	difference	5.84572	0.410803	0.0664107		0.0702741	0.0113606
SD_21	1955	Scotland	Temperate	north	arable	arable	cultivated	from slate	na	plough depth		T	difference	3.63812	0.261606	0.0927914		0.0719069	0.0255053
SD_21	1955	Scotland	Temperate	north	arable	arable	cultivated	from slate	na	plough depth		T	difference	4.19131	0.27035	0.0667535		0.0645024	0.0159266
SD_21	1955	Scotland	Temperate	north	arable	arable	cultivated	from slate	na	plough depth		T	difference	3.41912	0.282031	0.0687904		0.0824866	0.0201193
SD_21	1955	Scotland	Temperate	north	arable	arable	cultivated	from slate	na	plough depth		T	difference	3.92483	0.291546	0.0841867		0.0742826	0.0214498
SD_21	1955	Scotland	Temperate	north	arable	arable	cultivated	from slate	na	plough depth		T	difference	5.23847	0.332834	0.0680351		0.0635365	0.0129876
SD_21	1955	Scotland	Temperate	north	arable	arable	cultivated	from slate	na	plough depth		T	difference	5.22371	0.342073	0.0721342		0.0654846	0.013809
SD_21	1955	Scotland	Temperate	north	arable	arable	cultivated	from slate	na	plough depth		T	difference	4.13667	0.361125	0.0823809		0.0872985	0.0199148
SD_21	1955	Scotland	Temperate	north	arable	arable	cultivated	from slate	na	plough depth		T	difference	6.93166	0.381746	0.0809847		0.0550728	0.0116833
SD_21	1955	Scotland	Temperate	north	arable	arable	cultivated	from slate	na	plough depth		T	difference	6.3014	0.392248	0.0826813		0.0622478	0.0131211
SD_21	1955	Scotland	Temperate	north	arable	arable	cultivated	from slate	na	plough depth		T	difference	7.1248	0.422092	0.0881209		0.0592427	0.0123682
SD_21	1955	Scotland	Temperate	north	arable	arable	cultivated	from old red sandstone	na	plough depth		T	difference	2.0507	0.160375	0.0293313		0.078205	0.0143031
SD_21	1955	Scotland	Temperate	north	arable	arable	cultivated	from old red sandstone	na	plough depth		T	difference	2.24281	0.189569	0.0476807		0.084523	0.0212594
SD_21	1955	Scotland	Temperate	north	arable	arable	cultivated	from old red sandstone	na	plough depth		T	difference	2.8443	0.210603	0.0541125		0.0740441	0.0190249
SD_21	1955	Scotland	Temperate	north	arable	arable	cultivated	from old red sandstone	na	plough depth		T	difference	2.81479	0.230614	0.0516885		0.0819294	0.0183632
SD_21	1955	Scotland	Temperate	north	arable	arable	cultivated	from old red sandstone	na	plough depth		T	difference	3.84594	0.290794	0.0815615		0.0756108	0.0212072
SD_21	1955	Scotland	Temperate	north	arable	arable	cultivated	from old red sandstone	na	plough depth		T	difference	3.54717	0.300088	0.0873412		0.0845993	0.0246228
SD_21	1955	Scotland	Temperate	north	arable	arable	cultivated	from old red sandstone	na	plough depth		T	difference	4.15055	0.340356	0.0821445		0.0820025	0.0197912
SD_21	1955	Scotland	Temperate	north	arable	arable	cultivated	from old red sandstone	na	plough depth		T	difference	5.14657	0.360166	0.060628		0.0699818	0.0117803
SD_21	1955	Scotland	Temperate	north	arable	arable	cultivated	from old red sandstone	na	plough depth		T	difference	6.16224	0.421125	0.121186		0.0683396	0.0196659
SD_21	1955	Scotland	Temperate	north	arable	arable	cultivated	from old red sandstone	na	plough depth		T	difference	6.44823	0.441839	0.105121		0.0685211	0.0163023
SD_21	1955	Scotland	Temperate	north	arable	arable	cultivated	from basic igneous	na	plough depth		T	difference	3.41525	0.241409	0.0572475		0.0706857	0.0167623
SD_21	1955	Scotland	Temperate	north	arable	arable	cultivated	from basic igneous	na	plough depth		T	difference	3.33818	0.260368	0.0947948		0.077997	0.0283972
SD_21	1955	Scotland	Temperate	north	arable	arable	cultivated	from basic igneous	na	plough depth		T	difference	4.14588	0.29147	0.134709		0.0703034	0.0324923
SD_21	1955	Scotland	Temperate	north	arable	arable	cultivated	from basic igneous	na	plough depth		T	difference	5.01757	0.331211	0.0980685		0.0660101	0.019545
SD_21	1955	Scotland	Temperate	north	arable	arable	cultivated	from basic igneous	na	plough depth		T	difference	5.52423	0.351924	0.117497		0.0637056	0.0212694
SD_21	1955	Scotland	Temperate	north	arable	arable	cultivated	from basic igneous	na	plough depth		T	difference	4.32609	0.361028	0.125683		0.0834538	0.0290523
SD_21	1955	Scotland	Temperate	north	arable	arable	cultivated	from basic igneous	na	plough depth		T	difference	5.43256	0.381557	0.115049		0.0702353	0.0211777
SD_21	1955	Scotland	Temperate	north	arable	arable	cultivated	from basic igneous	na	plough depth		T	difference	5.19588	0.381617	0.120516		0.0734461	0.0231945
SD_21	1955	Scotland	Temperate	north	arable	arable	cultivated	from basic igneous	na	plough depth		T	difference	6.20958	0.422118	0.0917312		0.0679784	0.0147725
SD_21	1955	Scotland	Temperate	north	arable	arable	cultivated	from basic igneous	na	plough depth		T	difference	6.13244	0.442142	0.0974957		0.072099	0.0158984
SD_21	1955	Scotland	Temperate	north	arable	arable	cultivated	from basic igneous	na	plough depth		T	difference	1.58821	0.181681	0.0165321		0.114394	0.0104093
SD_21	1955	Scotland	Temperate	north	arable	arable	cultivated	from basic igneous	na	plough depth		T	difference	2.33262	0.192279	0.0387777		0.0824307	0.0166241
SD_21	1955	Scotland	Temperate	north	arable	arable	cultivated	from calcareous	na	plough depth		T	difference	2.66568	0.201051	0.0165047		0.0754222	0.00619155
SD_21	1955	Scotland	Temperate	north	arable	arable	cultivated	from calcareous	na	plough depth		T	difference	1.82847	0.209719	0.0267629		0.114696	0.0146368
SD_21	1955	Scotland	Temperate	north	arable	arable	cultivated	from calcareous	na	plough depth		T	difference	2.55872	0.230715	0.0318746		0.0901683	0.0124572
SD_21	1955	Scotland	Temperate	north	arable	arable	cultivated	from calcareous	na	plough depth		T	difference	2.3532	0.23115	0.0448872		0.0982279	0.019075
SD_21	1955	Scotland	Temperate	north	arable	arable	cultivated	from calcareous	na	plough depth		T	difference	4.03795	0.300414	0.0324647		0.0743977	0.0080399
SD_21	1955	Scotland	Temperate	north	arable	arable	cultivated	from calcareous	na	plough depth		T	difference	6.54028	0.461858	0.0500485		0.0706174	0.00765235
SD_22	1998	England & Wales	Temperate	not given	grassland	grassland	cultivated	Haplaquepts	na		10	T	difference	2.89	0.374	0.0418		0.129412	0.0144637
SD_22	1998	England & Wales	Temperate	not given	grassland	grassland	cultivated	Haplaquepts	na		10	T	difference	2.96	0.316	0.0258		0.106757	0.00871622
SD_22	1998	England & Wales	Temperate	not given	grassland	grassland	cultivated	Dystrochrepts	na		10	T	difference	3.06	0.325	0.0267		0.106209	0.00872549
SD_22	1998	England & Wales	Temperate	not given	grassland	grassland	cultivated	Dystrochrepts	na		10	T	difference	3.08	0.34	0.0479		0.11039	0.0155519
SD_22	1998	England & Wales	Temperate	not given	grassland	grassland	cultivated	Hapludalfs	na		10	T	difference	3.28	0.357	0.035		0.108841	0.0106707
SD_22	1998	England & Wales	Temperate	not given	grassland	grassland	cultivated	Haplaquepts	na		10	T	difference	3.69	0.363	0.0314		0.098374	0.00850949
SD_22	1998	England & Wales	Temperate	not given	grassland	grassland	cultivated	Haplaquepts	na		10	T	difference	3.89	0.285	0.0217		0.0732648	0.00557841
SD_22	1998	England & Wales	Temperate	not given	grassland	grassland	cultivated	Haplaquepts	na		10	T	difference	3.98	0.34	0.0219		0.0854271	0.00550251
SD_22	1998	England & Wales	Temperate	not given	grassland	grassland	cultivated	Hapludalfs	na		10	T	difference	4.01	0.405	0.0208		0.100998	0.00518703
SD_22	1998	England & Wales	Temperate	not given	grassland	grassland	cultivated	Haplaquepts	na		10	T	difference	4.23	0.445	0.0435		0.105201	0.0102837
SD_22	1998	England & Wales	Temperate	not given	grassland	grassland	cultivated	Hapludalfs	na		10	T	difference	4.37	0.473	0.0383		0.108238	0.0087643
SD_22	1998	England & Wales	Temperate	not given	grassland	grassland	cultivated	Udipsamments	na		10	T	difference	4.4	0.458	0.0439		0.104091	0.00997727
SD_22	1998	England & Wales	Temperate	not given	grassland	grassland	cultivated	Dystrochrepts	na		10	T	difference	4.49	0.443	0.0424		0.0986637	0.00944321
SD_22	1998	England & Wales	Temperate	not given	grassland	grassland	cultivated	Haplaquepts	na		10	T	difference	4.54	0.408	0.0316		0.0898678	0.00696035
SD_22	1998	England & Wales	Temperate	not given	grassland	grassland	cultivated	Haplaquepts	na		10	T	difference	4.6	0.483	0.0545		0.105	0.0118478
SD_22	1998	England & Wales	Temperate	not given	grassland	grassland	cultivated	Haplaquepts	na		10	T	difference	4.72	0.461	0.0567		0.0976695	0.0120127
SD_22	1998	England & Wales	Temperate	not given	grassland	grassland	cultivated	Dystrochrepts	na		10	T	difference	4.72	0.504	0.0484		0.10678	0.0102542
SD_22	1998	England & Wales	Temperate	not given	grassland	grassland	cultivated	Hapludalfs	na		10	T	difference	4.75	0.493	0.0418		0.103789	0.0088
SD_22	1998	England & Wales	Temperate	not given	grassland	grassland	cultivated	Hapludalfs	na		10	T	difference	4.8	0.483	0.0354		0.100625	0.007375
SD_22	1998	England & Wales	Temperate	not given	grassland	grassland	cultivated	Haplaquepts	na		10	T	difference	4.84	0.537	0.0416		0.11095	0.00859504
SD_22	1998	England & Wales	Temperate	not given	grassland	grassland	cultivated	Haplaquepts	na		10	T	difference	4.96	0.466	0.0275		0.0939516	0.00554435
SD_22	1998	England & Wales	Temperate	not given	grassland	grassland	cultivated	Dystrochrepts	na		10	T	difference	5.6	0.592	0.0457		0.105714	0.00816071
SD_22	1998	England & Wales	Temperate	not given	grassland	grassland	cultivated	Dystrochrepts	na		10	T	difference	5.87	0.635	0.0895		0.108177	0.015247
SD_22	1998	England & Wales	Temperate	not given	grassland	grassland	cultivated	Paleudalfs	na		10	T	difference	6.02	0.549	0.0478		0.091196	0.0079402
SD_22	1998	England & Wales	Temperate	not given	grassland	grassland	cultivated	Fluvaquents	na		10	T	difference	6.44	0.652	0.0252		0.101242	0.00391304
SD_22	1998	England & Wales	Temperate	not given	grassland	grassland	cultivated	Haplaquepts	na		10	T	difference	6.63	0.699	0.038		0.10543	0.00573152
SD_22	1998	England & Wales	Temperate	not given	grassland	grassland	cultivated	Hapludalfs	na		10	T	difference	6.77	0.757	0.0397		0.111817	0.00586411
SD_22	1998	England & Wales	Temperate	not given	grassland	grassland	cultivated	Hapludalfs	na		10	T	difference	6.88	0.733	0.0488		0.106541	0.00709302
SD_22	1998	England & Wales	Temperate	not given	grassland	grassland	cultivated	Fluvaquents	na		10	T	difference	8.04	0.87	0.0882		0.108209	0.0109701
SD_23	1975	USA	Temperate	Iowa	arable	arable	cultivated	not given	na		15	T	difference	0.47	0.05	0.0081	0.0050875	0.106383	0.017234	0.0108245
SD_23	1975	USA	Temperate	Iowa	arable	arable	cultivated	not given	na		15	T	difference	1.73	0.16	0.0229	0.0163734	0.0924855	0.013237	0.00946439
SD_23	1975	USA	Temperate	Iowa	arable	arable	cultivated	not given	na		15	T	difference	2.39	0.23	0.0327	0.0312795	0.0962343	0.013682	0.0130877
SD_23	1975	USA	Temperate	Iowa	arable	arable	cultivated	not given	na		15	T	difference	2.57	0.25	0.0311	0.032955	0.0972763	0.0121012	0.012823
SD_23	1975	USA	Temperate	Iowa	arable	arable	cultivated	not given	na		15	T	difference	4.35	0.35	0.0429	0.0430116	0.0804598	0.00986207	0.00988772
SD_23	1975	USA	Temperate	Iowa	arable	arable	cultivated	not given	na		15	T	difference	5.24	0.4	0.0423	0.05597	0.0763359	0.00807252	0.0106813
SD_23	1970	Brazil	Tropical	not given	arable	arable	cultivated	not given	na		15	T	difference	0.42	0.02	0.0017	0.0049973	0.047619	0.00404762	0.0118983
SD_23	1970	Brazil	Tropical	not given	arable	arable	cultivated	not given	na		15	T	difference	0.64	0.03	0.0031	0.0032981	0.046875	0.00484375	0.00515328
SD_23	1970	Brazil	Tropical	not given	arable	arable	cultivated	not given	na		15	T	difference	0.77	0.06	0.0045	0.0063	0.0779221	0.00584416	0.00818182
SD_23	1970	Brazil	Tropical	not given	arable	arable	cultivated	not given	na		15	T	difference	1.81	0.13	0.0398	0.0203086	0.0718232	0.021989	0.0112202
SD_23	1970	Brazil	Tropical	not given	arable	arable	cultivated	not given	na		15	T	difference	5.89	0.25	0.0134	0.0198968	0.0424448	0.00227504	0.00337806
SD_23	1970	Brazil	Tropical	not given	arable	arable	cultivated	not given	na		15	T	difference	5.96	0.25	0.0245	0.0372926	0.0419463	0.00411074	0.00625715
SD_24	2000	NZ	Temperate	Mapua	grassland	grassland	cultivated	Dystrochrept	na		7.5	T	difference	1.95	0.1	0.0082		0.0512821	0.00420513
SD_24	2000	NZ	Temperate	Mangamahu	grassland	grassland	cultivated	Dystrochrept	na		7.5	T	difference	3.93	0.38	0.0315		0.0966921	0.00801527
SD_24	2000	NZ	Temperate	Okarito	grassland	grassland	cultivated	Orhtod	na		7.5	T	difference	13.04	0.73	0.0479		0.0559816	0.00367331
SD_24	2000	NZ	Temperate	Egmont	grassland	grassland	cultivated	Udand	na		7.5	T	difference	5.3	0.47	0.0485		0.0886792	0.00915094
SD_24	2000	NZ	Temperate	Pukaki	grassland	grassland	cultivated	Dystrochrept	na		7.5	T	difference	4.91	0.31	0.0534		0.0631365	0.0108758
SD_24	2000	NZ	Temperate	Fork	grassland	grassland	cultivated	Dystrochrept	na		7.5	T	difference	2.52	0.2	0.0242		0.0793651	0.00960317
SD_24	2000	NZ	Temperate	Richmond	grassland	grassland	cultivated	Dystrochrept	na		7.5	T	difference	3.65	0.33	0.0568		0.090411	0.0155616
SD_24	2000	NZ	Temperate	Himatangi	grassland	grassland	cultivated	Ustochrept	na		7.5	T	difference	2.9	0.3	0.0331		0.103448	0.0114138
SD_24	2000	NZ	Temperate	Hurunui	grassland	grassland	cultivated	Dystrochrept	na		7.5	T	difference	7.87	0.67	0.067		0.0851334	0.00851334
SD_24	2000	NZ	Temperate	Te Kauwhata	grassland	grassland	cultivated	Humult	na		7.5	T	difference	5	0.48	0.0606		0.096	0.01212
SD_24	2000	NZ	Temperate	Temuka	grassland	grassland	cultivated	Aquept	na		7.5	T	difference	3.96	0.38	0.0509		0.0959596	0.0128535
SD_24	2000	NZ	Temperate	Oruanui	grassland	grassland	cultivated	Vitrand	na		7.5	T	difference	8.89	0.62	0.0701		0.0697413	0.00788526
SD_24	2000	NZ	Temperate	Taupo	grassland	grassland	cultivated	Vitrand	na		7.5	T	difference	5.54	0.44	0.0479		0.0794224	0.00864621
SD_24	2000	NZ	Temperate	Patoka	grassland	grassland	cultivated	Udand	na		7.5	T	difference	9.34	0.85	0.1051		0.0910064	0.0112527
SD_24	2000	NZ	Temperate	Stratford	grassland	grassland	cultivated	Udand	na		7.5	T	difference	6.78	0.7	0.1166		0.103245	0.0171976
SD_25	2000	China	Temperate	NE China	arable	arable	cultivated	albic luvisols	na		20	T	extraction	2.59	0.269	0.033		0.103861	0.0127413
SD_25	2000	China	Temperate	NE China	arable	arable	cultivated	albic luvisols	na		20	T	extraction	2.06	0.213	0.035		0.103398	0.0169903
SD_25	2000	China	Temperate	NE China	arable	arable	cultivated	albic luvisols	na		20	T	extraction	1.89	0.197	0.0314		0.104233	0.0166138
SD_25	2000	China	Temperate	NE China	arable	arable	cultivated	albic luvisols	na		20	T	extraction	2.48	0.207	0.0387		0.0834677	0.0156048
SD_25	2000	China	Temperate	NE China	arable	arable	cultivated	albic luvisols	na		20	T	extraction	2.13	0.176	0.0343		0.0826291	0.0161033
SD_25	2000	China	Temperate	NE China	arable	arable	cultivated	albic luvisols	na		20	T	extraction	1.9	0.155	0.031		0.0815789	0.0163158
SD_25	2000	China	Temperate	NE China	arable	arable	cultivated	albic luvisols	na		20	T	extraction	2.3	0.202	0.0414		0.0878261	0.018
SD_25	2000	China	Temperate	NE China	arable	arable	cultivated	albic luvisols	na		20	T	extraction	1.82	0.195	0.0462		0.107143	0.0253846
SD_25	2000	China	Temperate	NE China	arable	arable	cultivated	albic luvisols	na		20	T	extraction	1.73	0.179	0.0381		0.103468	0.0220231
SD_25	2000	China	Temperate	NE China	arable	arable	cultivated	albic luvisols	na		20	T	extraction	2.96	0.25	0.036		0.0844595	0.0121622
SD_25	2000	China	Temperate	NE China	arable	arable	cultivated	albic luvisols	na		20	T	extraction	1.79	0.165	0.0279		0.0921788	0.0155866
SD_25	2000	China	Temperate	NE China	arable	arable	cultivated	albic luvisols	na		20	T	extraction	0.65	0.079	0.0275		0.121538	0.0423077
SD_26	1995	Russia	Temperate	N Caucasas	shrubs	shrub	natural	Umbric Leptosol	raw	Ah		T	extraction	9.5	1.03	0.0695		0.108421	0.00731579
SD_26	1995	Russia	Temperate	N Caucasas	shrubs	shrub	natural	Umbric Leptosol	raw	AB		S	extraction	5.2	0.49	0.0672		0.0942308	0.0129231
SD_26	1995	Russia	Temperate	N Caucasas	shrubs	shrub	natural	Umbric Leptosol	raw	B		S	extraction	2.5	0.29	0.035		0.116	0.014
SD_26	1995	Russia	Temperate	N Caucasas	shrubs	shrub	natural	Umbric Leptosol	raw	Ah		T	extraction	9.6	0.9	0.0835		0.09375	0.00869792
SD_26	1995	Russia	Temperate	N Caucasas	shrubs	shrub	natural	Umbric Leptosol	raw	AB		S	extraction	6.8	0.53	0.07		0.0779412	0.0102941
SD_26	1995	Russia	Temperate	N Caucasas	shrubs	shrub	natural	Umbric Leptosol	raw	B		S	extraction	2.7	0.28	0.0391		0.103704	0.0144815
SD_26	1995	Russia	Temperate	N Caucasas	shrubs	shrub	natural	Umbric Leptosol	raw	Ah		T	extraction	9.1	0.85	0.0969		0.0934066	0.0106484
SD_26	1995	Russia	Temperate	N Caucasas	shrubs	shrub	natural	Umbric Leptosol	raw	AB		S	extraction	6	0.49	0.07		0.0816667	0.0116667
SD_26	1995	Russia	Temperate	N Caucasas	shrubs	shrub	natural	Umbric Leptosol	raw	B		S	extraction	3.6	0.42	0.037		0.116667	0.0102778
SD_26	1995	Russia	Temperate	N Caucasas	shrubs	shrub	natural	Umbric Leptosol	raw	Ah		T	extraction	13.4	1.13	0.1987		0.0843284	0.0148284
SD_26	1995	Russia	Temperate	N Caucasas	shrubs	shrub	natural	Umbric Leptosol	raw	AB		S	extraction	3.9	0.39	0.1185		0.1	0.0303846
SD_26	1995	Russia	Temperate	N Caucasas	shrubs	shrub	natural	Umbric Leptosol	raw	B		S	extraction	2.6	0.35	0.0253		0.134615	0.00973077
SD_26	1995	Russia	Temperate	N Caucasas	shrubs	peatland	natural	Terric Histosol	peat	H		T	extraction	31.4	1.37	0.1264		0.0436306	0.00402548
SD_26	1995	Russia	Temperate	N Caucasas	shrubs	peatland	natural	Fibric Histosol	peat	H		T	extraction	35.5	1.42	0.1043		0.04	0.00293803
SD_26	1995	Russia	Temperate	N Caucasas	shrubs	peatland	natural	Fibric Histosol	peat	H'		S	extraction	37.5	1.39	0.088		0.0370667	0.00234667
SD_27	2007	Lithuania	Temperate	Radviliskis	meadow	peatland	natural	Terric Histosol	peat		30	T	total assumed organic	46.86	3.32	0.139	0.495	0.0708493	0.00296628	0.0105634
SD_27	2007	Lithuania	Temperate	Radviliskis	meadow	peatland	natural	Terric Histosol	peat		30	T	total assumed organic	41.01	2.44	0.47	0.603	0.0594977	0.0114606	0.0147037
SD_27	2007	Lithuania	Temperate	Radviliskis	arable	peatland	natural	Terric Histosol	peat		30	T	total assumed organic	38.62	2.66	0.127	0.363	0.0688762	0.00328845	0.00939927
SD_27	2007	Lithuania	Temperate	Radviliskis	forest	peatland	natural	Terric Histosol	peat		30	T	total assumed organic	44.82	2.3	0.038	0.859	0.0513164	0.000847836	0.0191656
SD_27	2007	Lithuania	Temperate	Radviliskis	forest	peatland	natural	Terric Histosol	peat		30	T	total assumed organic	27.82	1.88	0.064	0.245	0.0675773	0.0023005	0.00880661
SD_28	2000	Ontario	Temperate	Mer Bleu	shrub, moss	peatland	natural	ombrotrophic peat	peat		2	T	no P	50	0.75		0.125	0.015		0.0025
SD_28	2000	Ontario	Temperate	Mer Bleu	shrub, moss	peatland	natural	ombrotrophic peat	peat		8	T	no P	50	0.58		0.1	0.0116		0.002
SD_28	2000	Ontario	Temperate	Mer Bleu	shrub, moss	peatland	natural	ombrotrophic peat	peat		14	T	no P	50	0.54		0.105	0.0108		0.0021
SD_28	2000	Ontario	Temperate	Mer Bleu	shrub, moss	peatland	natural	ombrotrophic peat	peat		18	T	no P	50	0.5		0.08	0.01		0.0016
SD_28	2000	Ontario	Temperate	Mer Bleu	shrub, moss	peatland	natural	ombrotrophic peat	peat		2	T	no P	50	0.72		0.12	0.0144		0.0024
SD_28	2000	Ontario	Temperate	Mer Bleu	shrub, moss	peatland	natural	ombrotrophic peat	peat		8	T	no P	50	0.82		0.105	0.0164		0.0021
SD_28	2000	Ontario	Temperate	Mer Bleu	shrub, moss	peatland	natural	ombrotrophic peat	peat		14	T	no P	50	0.73		0.115	0.0146		0.0023
SD_28	2000	Ontario	Temperate	Mer Bleu	shrub, moss	peatland	natural	ombrotrophic peat	peat		18	T	no P	50	0.93		0.14	0.0186		0.0028
SD_28	2000	Ontario	Temperate	Hislop Bog	shrub, moss	peatland	natural	ombrotrophic peat	peat		2	T	no P	50	0.67		0.12	0.0134		0.0024
SD_28	2000	Ontario	Temperate	Hislop Bog	shrub, moss	peatland	natural	ombrotrophic peat	peat		8	T	no P	50	0.66		0.105	0.0132		0.0021
SD_28	2000	Ontario	Temperate	Hislop Bog	shrub, moss	peatland	natural	ombrotrophic peat	peat		14	T	no P	50	0.41		0.08	0.0082		0.0016
SD_28	2000	Ontario	Temperate	Hislop Bog	shrub, moss	peatland	natural	ombrotrophic peat	peat		18	T	no P	50	0.46		0.09	0.0092		0.0018
SD_28	2000	Ontario	Temperate	Hislop Bog	shrub, moss	peatland	natural	ombrotrophic peat	peat		2	T	no P	50	1.02		0.14	0.0204		0.0028
SD_28	2000	Ontario	Temperate	Hislop Bog	shrub, moss	peatland	natural	ombrotrophic peat	peat		8	T	no P	50	0.69		0.105	0.0138		0.0021
SD_28	2000	Ontario	Temperate	Hislop Bog	shrub, moss	peatland	natural	ombrotrophic peat	peat		14	T	no P	50	0.53		0.09	0.0106		0.0018
SD_28	2000	Ontario	Temperate	Hislop Bog	shrub, moss	peatland	natural	ombrotrophic peat	peat		18	T	no P	50	0.72		0.115	0.0144		0.0023
SD_28	2000	Ontario	Temperate	Baker Bog	shrub, moss	peatland	natural	ombrotrophic peat	peat		2	T	no P	50	0.92		0.11	0.0184		0.0022
SD_28	2000	Ontario	Temperate	Baker Bog	shrub, moss	peatland	natural	ombrotrophic peat	peat		8	T	no P	50	0.6		0.085	0.012		0.0017
SD_28	2000	Ontario	Temperate	Baker Bog	shrub, moss	peatland	natural	ombrotrophic peat	peat		14	T	no P	50	0.67		0.08	0.0134		0.0016
SD_28	2000	Ontario	Temperate	Baker Bog	shrub, moss	peatland	natural	ombrotrophic peat	peat		18	T	no P	50	0.55		0.09	0.011		0.0018
SD_28	2000	Ontario	Temperate	Baker Bog	shrub, moss	peatland	natural	ombrotrophic peat	peat		2	T	no P	50	0.62		0.095	0.0124		0.0019
SD_28	2000	Ontario	Temperate	Baker Bog	shrub, moss	peatland	natural	ombrotrophic peat	peat		8	T	no P	50	0.4		0.065	0.008		0.0013
SD_28	2000	Ontario	Temperate	Baker Bog	shrub, moss	peatland	natural	ombrotrophic peat	peat		14	T	no P	50	0.41		0.06	0.0082		0.0012
SD_28	2000	Ontario	Temperate	Baker Bog	shrub, moss	peatland	natural	ombrotrophic peat	peat		18	T	no P	50	1.08		0.15	0.0216		0.003
SD_29	2000	Ontario	Temperate	Sifton Bog	bog	peatland	natural	peat	peat		0 to 20	T	no P	41.9	1.73		0.19	0.0412888		0.00453461
SD_29	2000	Ontario	Temperate	Sifton Bog	bog	peatland	natural	peat	peat		20 to 30	T	no P	37.8	2.15		0.63	0.0568783		0.0166667
SD_29	2000	Ontario	Temperate	Point Pelee Marsh	marsh	peatland	natural	peat	peat		0 to 3	T	no P	46	2.71		1.75	0.058913		0.0380435
SD_29	2000	Ontario	Temperate	Point Pelee Marsh	marsh	peatland	natural	peat	peat		3 to 8	T	no P	47.2	2.81		0.69	0.0595339		0.0146186
SD_29	2000	Ontario	Temperate	Point Pelee Marsh	marsh	peatland	natural	peat	peat		8 to 10	T	no P	46.1	3.3		0.85	0.0715835		0.0184382
SD_29	2000	Ontario	Temperate	Point Pelee Marsh	marsh	peatland	natural	peat	peat		10 to 13	T	no P	45.1	3		0.89	0.0665188		0.0197339
SD_29	2000	Ontario	Temperate	Point Pelee Marsh	marsh	peatland	natural	peat	peat		13 to 18	T	no P	46	3.52		0.62	0.0765217		0.0134783
SD_29	2000	Ontario	Temperate	Point Pelee Marsh	marsh	peatland	natural	peat	peat		18 to 23	T	no P	46	3.64		0.83	0.0791304		0.0180435
SD_30	1975	USA	Temperate	Avondale	arable	arable	cultivated	Typic Torrifluvent	na	A1 or Ap		T	extraction	0.5	0.06	0.0016		0.12	0.0032
SD_30	1975	USA	Temperate	Coly	nat rangeland	grassland	semi-natural	Typic Ustothent	raw	A1 or Ap		T	extraction	1.8	0.16	0.0047		0.0888889	0.00261111
SD_30	1975	USA	Temperate	Crofton	nat rangeland	grassland	semi-natural	Typic Ustothent	raw	A1 or Ap		T	extraction	1.5	0.12	0.0025		0.08	0.00166667
SD_30	1975	USA	Temperate	Hochheim	arable	arable	cultivated	Typic Argiudoll	na	A1 or Ap		T	extraction	1.6	0.15	0.0062		0.09375	0.003875
SD_30	1975	USA	Temperate	Houston Black	nat rangeland	grassland	semi-natural	Udic Pellustert	Vertisol	A1 or Ap		T	extraction	3.2	0.26	0.007		0.08125	0.0021875
SD_30	1975	USA	Temperate	Joplin	grassland	grassland	semi-natural	Aridic Agriboroll	brown	A1 or Ap		T	extraction	1.3	0.13	0.0046		0.1	0.00353846
SD_30	1975	USA	Temperate	Sanpete	nat rangeland	grassland	semi-natural	Xerollic Calciorthid	raw	A1 or Ap		T	extraction	1	0.1	0.003		0.1	0.003
SD_30	1975	USA	Temperate	Wayden	arable	arable	cultivated	Typic Ustothent	na	A1 or Ap		T	extraction	1.4	0.14	0.0049		0.1	0.0035
SD_30	1975	USA	Temperate	Witt	improved pasture	grassland	cultivated	Ustollic Haplargid	na	A1 or Ap		T	extraction	1.4	0.11	0.0044		0.0785714	0.00314286
SD_30	1975	USA	Temperate	Acuff	improved pasture	grassland	cultivated	Aridic Paleustoll	na	A1 or Ap		T	extraction	1.4	0.12	0.0058		0.0857143	0.00414286
SD_30	1975	USA	Temperate	Alo	nat rangeland	grassland	semi-natural	Typic Chromoxerert	Vertisol	A1 or Ap		T	extraction	1.4	0.1	0.0045		0.0714286	0.00321429
SD_30	1975	USA	Temperate	Amarillo	arable	arable	cultivated	Aridic Paleustalf	na	A1 or Ap		T	extraction	0.2	0.03	0.0012		0.15	0.006
SD_30	1975	USA	Temperate	Amsterdam	arable	arable	cultivated	Typic Haploboroll	na	A1 or Ap		T	extraction	0.9	0.077	0.004		0.0855556	0.00444444
SD_30	1975	USA	Temperate	Bearpaw-Like	nat rangeland	grassland	semi-natural	Typic Argiboroll	brown	A1 or Ap		T	extraction	2.1	0.19	0.0072		0.0904762	0.00342857
SD_30	1975	USA	Temperate	Bearpaw-Like	legumes	arable	cultivated	Typic Argiboroll	na	A1 or Ap		T	extraction	1.4	0.13	0.0081		0.0928571	0.00578571
SD_30	1975	USA	Temperate	Calloway	forest	forest	natural	Glossaquic Fragiudalf	clay transport	A1 or Ap		T	extraction	2	0.12	0.0085		0.06	0.00425
SD_30	1975	USA	Temperate	Chilcott	nat rangeland	grassland	semi-natural	Abruptic Xerollic Durargid	raw	A1 or Ap		T	extraction	2.1	0.14	0.0077		0.0666667	0.00366667
SD_30	1975	USA	Temperate	Crete	arable	arable	cultivated	Pachic Argiustoll	na	A1 or Ap		T	extraction	2.3	0.19	0.0136		0.0826087	0.00591304
SD_30	1975	USA	Temperate	Fayette	improved pasture	grassland	cultivated	Typic Hapludalf	na	A1 or Ap		T	extraction	1.6	0.16	0.0136		0.1	0.0085
SD_30	1975	USA	Temperate	Hastings	nat rangeland	grassland	semi-natural	Udic Argiustoll	brown	A1 or Ap		T	extraction	2.5	0.2	0.012		0.08	0.0048
SD_30	1975	USA	Temperate	Hayden	legumes	arable	cultivated	Typic Hapludalf	na	A1 or Ap		T	extraction	1.4	0.12	0.0072		0.0857143	0.00514286
SD_30	1975	USA	Temperate	Hosmer	improved pasture	grassland	cultivated	Typic Fragiudalf	na	A1 or Ap		T	extraction	1	0.099	0.0132		0.099	0.0132
SD_30	1975	USA	Temperate	Julesburg	arable	arable	cultivated	Aridic Argiustoll	na	A1 or Ap		T	extraction	0.3	0.036	0.0035		0.12	0.0116667
SD_30	1975	USA	Temperate	Loring	forest	forest	natural	Typic Fragiudalf	clay transport	A1 or Ap		T	extraction	2.5	0.13	0.0057		0.052	0.00228
SD_30	1975	USA	Temperate	Macksburg	improved pasture	grassland	cultivated	Aquic Argiudoll	na	A1 or Ap		T	extraction	3	0.25	0.0218		0.0833333	0.00726667
SD_30	1975	USA	Temperate	Marshall	legumes	arable	cultivated	Typic Hapludoll	na	A1 or Ap		T	extraction	2.6	0.2	0.0196		0.0769231	0.00753846
SD_30	1975	USA	Temperate	Maury	arable	arable	cultivated	Typic Paleudalf	na	A1 or Ap		T	extraction	1.4	0.16	0.0184		0.114286	0.0131429
SD_30	1975	USA	Temperate	Modjeska	arable	arable	cultivated	Typic Xerochrept	na	A1 or Ap		T	extraction	0.9	0.094	0.0054		0.104444	0.006
SD_30	1975	USA	Temperate	Muscatine	nat rangeland	grassland	semi-natural	Aquic Hapludoll	brown	A1 or Ap		T	extraction	3.5	0.27	0.0241		0.0771429	0.00688571
SD_30	1975	USA	Temperate	Muscatine	improved pasture	grassland	cultivated	Aquic Hapludoll	na	A1 or Ap		T	extraction	2.6	0.24	0.0333		0.0923077	0.0128077
SD_30	1975	USA	Temperate	Norge	nat rangeland	grassland	semi-natural	Udertic Paleustalf	clay transport	A1 or Ap		T	extraction	1.8	0.15	0.0079		0.0833333	0.00438889
SD_30	1975	USA	Temperate	Promise	arable	arable	cultivated	Udic Chromustert	na	A1 or Ap		T	extraction	2.3	0.24	0.0101		0.104348	0.0043913
SD_30	1975	USA	Temperate	Richfield	arable	arable	cultivated	Aridic Argiustoll	na	A1 or Ap		T	extraction	0.9	0.09	0.0058		0.1	0.00644444
SD_30	1975	USA	Temperate	Russian	no data	no data	no data	Cumulic Haploxeroll	insuff data	A1 or Ap		T	extraction	1.7	0.14	0.0058		0.0823529	0.00341176
SD_30	1975	USA	Temperate	Shelby	improved pasture	grassland	cultivated	Typic Argiudoll	na	A1 or Ap		T	extraction	1.6	0.14	0.0094		0.0875	0.005875
SD_30	1975	USA	Temperate	Tama	arable	arable	cultivated	Typic Argiudoll	na	A1 or Ap		T	extraction	1.8	0.17	0.0122		0.0944444	0.00677778
SD_30	1975	USA	Temperate	Uly	nat rangeland	grassland	semi-natural	Typic Haplustoll	brown	A1 or Ap		T	extraction	1.3	0.12	0.007		0.0923077	0.00538462
SD_30	1975	USA	Temperate	Zanesville	arable	arable	cultivated	Typic Fragiudalf	na	A1 or Ap		T	extraction	1.1	0.11	0.0087		0.1	0.00790909
SD_30	1975	USA	Tropical	Appling	forest	forest	natural	Typic Hapludult	tropical weathered	A1 or Ap		T	extraction	1.8	0.06	0.0037		0.0333333	0.00205556
SD_30	1975	USA	Temperate	Catalina	improved pasture	grassland	cultivated	Tropeptic Halorthox	na	A1 or Ap		T	extraction	3.8	0.32	0.0152		0.0842105	0.004
SD_30	1975	USA	Temperate	Holland	forest	forest	natural	Ultic Haploxeralf	clay transport	A1 or Ap		T	extraction	3.3	0.15	0.0117		0.0454545	0.00354545
SD_30	1975	USA	Temperate	Lakeland	arable	arable	cultivated	Typic Quartzipsamment	na	A1 or Ap		T	extraction	0.7	0.04	0.0059		0.0571429	0.00842857
SD_30	1975	USA	Temperate	Madison	improved pasture	grassland	cultivated	Typic Hapludult	na	A1 or Ap		T	extraction	1.4	0.08	0.008		0.0571429	0.00571429
SD_30	1975	USA	Temperate	Millhopper	arable	arable	cultivated	Grossarenic Paleudult	na	A1 or Ap		T	extraction	0.6	0.03	0.0027		0.05	0.0045
SD_30	1975	USA	Temperate	Norfolk	arable	arable	cultivated	Typic Paleudult	na	A1 or Ap		T	extraction	0.6	0.05	0.0052		0.0833333	0.00866667
SD_30	1975	USA	Temperate	Rabun	improved pasture	grassland	cultivated	Typic Rhodudult	na	A1 or Ap		T	extraction	2.5	0.21	0.0185		0.084	0.0074
SD_30	1975	USA	Temperate	Sassafras-like	no data	no data	no data	Typic Hapludult	insuff data	A1 or Ap		T	extraction	3	0.22	0.0189		0.0733333	0.0063
SD_30	1975	USA	Temperate	Sosa	improved pasture	grassland	cultivated	Plinthic Haplustult	na	A1 or Ap		T	extraction	1	0.092	0.009		0.092	0.009
SD_30	1975	USA	Temperate	Tifton	improved pasture	grassland	cultivated	Plinthic Paleudult	na	A1 or Ap		T	extraction	0.5	0.03	0.0063		0.06	0.0126
SD_32	2002	Scotland	Temperate	Rannoch Moor A	herb/moss/shrub	peatland	semi-natural	ombrotrophic peat	peat		0-10	T	total assumed organic	50	1.60146	0.0435965		0.0320292	0.00087193
SD_32	2002	Scotland	Temperate	Rannoch Moor B	herb/moss/shrub	peatland	semi-natural	ombrotrophic peat	peat		0-10	T	total assumed organic	50	1.9324	0.0274298		0.0386481	0.000548596
SD_32	2002	Scotland	Temperate	Campsie Fells A	herb/moss/shrub	peatland	semi-natural	ombrotrophic peat	peat		0-10	T	total assumed organic	50	2.50791	0.100196		0.0501581	0.00200393
SD_32	2002	Scotland	Temperate	Campsie Fells B	herb/moss/shrub	peatland	semi-natural	ombrotrophic peat	peat		0-10	T	total assumed organic	50	2.53625	0.146183		0.0507251	0.00292366
SD_32	2002	Scotland	Temperate	Auchencorth Moss A	herb/moss/shrub	peatland	semi-natural	ombrotrophic peat	peat		0-10	T	total assumed organic	50	2.70044	0.192304		0.0540088	0.00384609
SD_32	2002	Scotland	Temperate	Auchencorth Moss B	herb/moss/shrub	peatland	semi-natural	ombrotrophic peat	peat		0-10	T	total assumed organic	50	2.31244	0.11177		0.0462488	0.0022354
SD_32	2002	Scotland	Temperate	Lowther Hills A	herb/moss/shrub	peatland	semi-natural	ombrotrophic peat	peat		0-10	T	total assumed organic	50	2.51255	0.156434		0.050251	0.00312869
SD_32	2002	Scotland	Temperate	Lowther Hills B	herb/moss/shrub	peatland	semi-natural	ombrotrophic peat	peat		0-10	T	total assumed organic	50	1.892	0.083931		0.03784	0.00167862
SD_32	2002	England	Temperate	Kielder A	herb/moss/shrub	peatland	semi-natural	ombrotrophic peat	peat		0-10	T	total assumed organic	50	1.56946	0.0698833		0.0313892	0.00139767
SD_32	2002	England	Temperate	Kielder B	herb/moss/shrub	peatland	semi-natural	ombrotrophic peat	peat		0-10	T	total assumed organic	50	1.88426	0.0854958		0.0376853	0.00170992
SD_32	2002	England	Temperate	Moorhouse A	herb/moss/shrub	peatland	semi-natural	ombrotrophic peat	peat		0-10	T	total assumed organic	50	1.26396	0.0783658		0.0252793	0.00156732
SD_32	2002	England	Temperate	Moorhouse B	herb/moss/shrub	peatland	semi-natural	ombrotrophic peat	peat		0-10	T	total assumed organic	50	1.59256	0.0589141		0.0318513	0.00117828
SD_32	2002	England	Temperate	Stainmore A	herb/moss/shrub	peatland	semi-natural	ombrotrophic peat	peat		0-10	T	total assumed organic	50	1.84833	0.0903941		0.0369666	0.00180788
SD_32	2002	England	Temperate	Stainmore B	herb/moss/shrub	peatland	semi-natural	ombrotrophic peat	peat		0-10	T	total assumed organic	50	1.71187	0.0871702		0.0342374	0.0017434
SD_32	2002	England	Temperate	Pen-y-Ghent A	herb/moss/shrub	peatland	semi-natural	ombrotrophic peat	peat		0-10	T	total assumed organic	50	2.41236	0.10593		0.0482472	0.00211861
SD_32	2002	England	Temperate	Pen-y-Ghent B	herb/moss/shrub	peatland	semi-natural	ombrotrophic peat	peat		0-10	T	total assumed organic	50	2.58483	0.121045		0.0516965	0.00242089
SD_32	2002	England	Temperate	Blackstone A	herb/moss/shrub	peatland	semi-natural	ombrotrophic peat	peat		0-10	T	total assumed organic	50	1.60793	0.0249008		0.0321585	0.000498016
SD_32	2002	England	Temperate	Blackstone B	herb/moss/shrub	peatland	semi-natural	ombrotrophic peat	peat		0-10	T	total assumed organic	50	1.17056	0.0257743		0.0234112	0.000515485
SD_32	2002	England	Temperate	Featherbed Moss A	herb/moss/shrub	peatland	semi-natural	ombrotrophic peat	peat		0-10	T	total assumed organic	50	1.43962	0.0538107		0.0287924	0.00107621
SD_32	2002	England	Temperate	Featherbed Moss B	herb/moss/shrub	peatland	semi-natural	ombrotrophic peat	peat		0-10	T	total assumed organic	50	1.9918	0.0667187		0.0398359	0.00133437
SD_33	2007	Scotland	Temperate	1125RPT14	herb/moss/shrub	peatland	semi-natural	ombrotrophic peat	peat		0-15	T	total assumed organic	50	1.38	0.0383		0.0276	0.000766
SD_33	2007	Scotland	Temperate	1150RPT10	herb/moss/shrub	peatland	semi-natural	ombrotrophic peat	peat		0-15	T	total assumed organic	50	1.09	0.0389		0.0218	0.000778
SD_33	2007	Scotland	Temperate	966RPT12	herb/moss/shrub	peatland	semi-natural	ombrotrophic peat	peat		0-15	T	total assumed organic	50	1.67	0.0403		0.0334	0.000806
SD_33	2007	Scotland	Temperate	1148RPT17	herb/moss/shrub	peatland	semi-natural	ombrotrophic peat	peat		0-15	T	total assumed organic	50	2.08	0.0429		0.0416	0.000858
SD_33	2007	Scotland	Temperate	1150RPT11	herb/moss/shrub	peatland	semi-natural	ombrotrophic peat	peat		0-15	T	total assumed organic	50	1.29	0.043		0.0258	0.00086
SD_33	2007	Scotland	Temperate	1162RPT10	herb/moss/shrub	peatland	semi-natural	ombrotrophic peat	peat		0-15	T	total assumed organic	50	1.7	0.0431		0.034	0.000862
SD_33	2007	Scotland	Temperate	832RPT16	herb/moss/shrub	peatland	semi-natural	ombrotrophic peat	peat		0-15	T	total assumed organic	50	1.37	0.0434		0.0274	0.000868
SD_33	2007	Scotland	Temperate	1162RPT13	herb/moss/shrub	peatland	semi-natural	ombrotrophic peat	peat		0-15	T	total assumed organic	50	1.8	0.0516		0.036	0.001032
SD_33	2007	Scotland	Temperate	951RPT13	herb/moss/shrub	peatland	semi-natural	ombrotrophic peat	peat		0-15	T	total assumed organic	50	1.74	0.0563		0.0348	0.001126
SD_33	2007	Scotland	Temperate	1149RPT5	herb/moss/shrub	peatland	semi-natural	ombrotrophic peat	peat		0-15	T	total assumed organic	50	2.1	0.103		0.042	0.00206
SD_33	2007	Wales	Temperate	460RPT13	herb/moss/shrub	peatland	semi-natural	ombrotrophic peat	peat		0-15	T	total assumed organic	50	2.55	0.149		0.051	0.00298
SD_34	1985	England	Temperate	Crane Hill, Dorset	herb/moss/shrub	peatland	semi-natural	ombrotrophic peat	peat		0-20	T	total assumed organic	50	1.35	0.038		0.027	0.00076
SD_35	2009	Scotland	Temperate	Not given	herb/moss/shrub	peatland	semi-natural	ombrotrophic peat	peat		10-20	T	total assumed organic	50	1.29	0.02766		0.0258	0.0005532
SD_35	2009	Scotland	Temperate	Not given	herb/moss/shrub	peatland	semi-natural	ombrotrophic peat	peat		1-12	T	total assumed organic	50	1.22	0.03775		0.0244	0.000755
SD_35	2009	Scotland	Temperate	Not given	herb/moss/shrub	peatland	semi-natural	ombrotrophic peat	peat		5-15	T	total assumed organic	50	1.91	0.05557		0.0382	0.0011114
SD_35	2009	Scotland	Temperate	Not given	herb/moss/shrub	peatland	semi-natural	ombrotrophic peat	peat		10-20	T	total assumed organic	50	2.03	0.0598		0.0406	0.001196
SD_35	2009	Scotland	Temperate	Not given	herb/moss/shrub	peatland	semi-natural	ombrotrophic peat	peat		4-14	T	total assumed organic	50	2.05	0.06961		0.041	0.0013922
SD_35	2009	Scotland	Temperate	Not given	herb/moss/shrub	peatland	semi-natural	ombrotrophic peat	peat		2-10	T	total assumed organic	50	2.48	0.0581		0.0496	0.001162
SD_35	2009	Scotland	Temperate	Not given	herb/moss/shrub	peatland	semi-natural	ombrotrophic peat	peat		3-25	T	total assumed organic	50	1.795	0.03463		0.0359	0.0006926
SD_35	2009	Scotland	Temperate	Not given	herb/moss/shrub	peatland	semi-natural	ombrotrophic peat	peat		2-20	T	total assumed organic	50	1.49	0.05516		0.0298	0.0011032
SD_35	2009	Scotland	Temperate	Not given	herb/moss/shrub	peatland	semi-natural	ombrotrophic peat	peat		5-15	T	total assumed organic	50	1.69	0.08232		0.0338	0.0016464
SD_35	2009	Scotland	Temperate	Not given	herb/moss/shrub	peatland	semi-natural	ombrotrophic peat	peat		5-15	T	total assumed organic	50	1.99	0.07159		0.0398	0.0014318
SD_35	2009	Scotland	Temperate	Not given	herb/moss/shrub	peatland	semi-natural	ombrotrophic peat	peat		7-17	T	total assumed organic	50	1.88	0.06853		0.0376	0.0013706
SD_35	2009	Scotland	Temperate	Not given	herb/moss/shrub	peatland	semi-natural	ombrotrophic peat	peat		15-25	T	total assumed organic	50	1.68	0.05355		0.0336	0.001071
SD_35	2009	Scotland	Temperate	Not given	herb/moss/shrub	peatland	semi-natural	ombrotrophic peat	peat		15-25	T	total assumed organic	50	1.68	0.05468		0.0336	0.0010936
SD_35	2009	Scotland	Temperate	Not given	herb/moss/shrub	peatland	semi-natural	ombrotrophic peat	peat		5-15	T	total assumed organic	50	1.83	0.09244		0.0366	0.0018488
SD_35	2009	Scotland	Temperate	Not given	herb/moss/shrub	peatland	semi-natural	ombrotrophic peat	peat		15-25	T	total assumed organic	50	1.79	0.06487		0.0358	0.0012974
SD_35	2009	Scotland	Temperate	Not given	herb/moss/shrub	peatland	semi-natural	ombrotrophic peat	peat		1-7	T	total assumed organic	50	1.46	0.03487		0.0292	0.0006974
SD_35	2009	Scotland	Temperate	Not given	herb/moss/shrub	peatland	semi-natural	ombrotrophic peat	peat		0-8	T	total assumed organic	50	1.155	0.0729		0.0231	0.001458
SD_35	2009	Scotland	Temperate	Not given	herb/moss/shrub	peatland	semi-natural	ombrotrophic peat	peat		1-11	T	total assumed organic	50	1.11	0.0578		0.0222	0.001156
SD_35	2009	Scotland	Temperate	Not given	herb/moss/shrub	peatland	semi-natural	ombrotrophic peat	peat		1-17	T	total assumed organic	50	1.03	0.073365		0.0206	0.0014673
SD_35	2007	Scotland	Temperate	Not given	herb/moss/shrub	peatland	semi-natural	ombrotrophic peat	peat		0-20	T	total assumed organic	50	1.19	0.043585		0.0238	0.0008717
SD_35	2007	Scotland	Temperate	Not given	herb/moss/shrub	peatland	semi-natural	ombrotrophic peat	peat		1-25	T	total assumed organic	50	1.205	0.057875		0.0241	0.0011575
SD_35	2008	Scotland	Temperate	Not given	herb/moss/shrub	peatland	semi-natural	ombrotrophic peat	peat		0-13	T	total assumed organic	50	2.18	0.116145		0.0436	0.0023229
SD_35	2007	Scotland	Temperate	Not given	herb/moss/shrub	peatland	semi-natural	ombrotrophic peat	peat		1-25	T	total assumed organic	50	2.1	0.082695		0.042	0.0016539
SD_35	2009	Scotland	Temperate	Not given	herb/moss/shrub	peatland	semi-natural	ombrotrophic peat	peat		9-16	T	total assumed organic	50	2.42	0.12327		0.0484	0.0024654
SD_35	2007	Scotland	Temperate	Not given	herb/moss/shrub	peatland	semi-natural	ombrotrophic peat	peat		2-25	T	total assumed organic	50	1.05	0.044005		0.021	0.0008801
SD_35	2007	Scotland	Temperate	Not given	herb/moss/shrub	peatland	semi-natural	ombrotrophic peat	peat		0-15	T	total assumed organic	50	1.725	0.108275		0.0345	0.0021655
SD_35	2007	Scotland	Temperate	Not given	herb/moss/shrub	peatland	semi-natural	ombrotrophic peat	peat		2-25	T	total assumed organic	50	1.25	0.053365		0.025	0.0010673
SD_35	2007	Scotland	Temperate	Not given	herb/moss/shrub	peatland	semi-natural	ombrotrophic peat	peat		10-20	T	total assumed organic	50	1.85	0.0943		0.037	0.001886
SD_35	2008	Scotland	Temperate	Not given	herb/moss/shrub	peatland	semi-natural	ombrotrophic peat	peat		5-15	T	total assumed organic	50	1.87	0.06239		0.0374	0.0012478
SD_35	2008	Scotland	Temperate	Not given	herb/moss/shrub	peatland	semi-natural	ombrotrophic peat	peat		1-25	T	total assumed organic	50	1.825	0.085675		0.0365	0.0017135
SD_35	2008	Scotland	Temperate	Not given	herb/moss/shrub	peatland	semi-natural	ombrotrophic peat	peat		5-15	T	total assumed organic	50	1.86	0.10823		0.0372	0.0021646
SD_35	1979	Scotland	Temperate	Not given	herb/moss/shrub	peatland	semi-natural	ombrotrophic peat	peat		5-9	T	total assumed organic	50	1.47	0.0296766		0.0294	0.000593532
SD_35	1979	Scotland	Temperate	Not given	herb/moss/shrub	peatland	semi-natural	ombrotrophic peat	peat		10-20	T	total assumed organic	50	1.87	0.0562983		0.0374	0.00112597
SD_35	1979	Scotland	Temperate	Not given	herb/moss/shrub	peatland	semi-natural	ombrotrophic peat	peat		2-8	T	total assumed organic	50	1.64	0.0362229		0.0328	0.000724458
SD_35	1979	Scotland	Temperate	Not given	herb/moss/shrub	peatland	semi-natural	ombrotrophic peat	peat		2-12	T	total assumed organic	50	1.88	0.0484427		0.0376	0.000968854
SD_35	1981	Scotland	Temperate	Not given	herb/moss/shrub	peatland	semi-natural	ombrotrophic peat	peat		5-15	T	total assumed organic	50	2.2	0.0720094		0.044	0.00144019
SD_35	1981	Scotland	Temperate	Not given	herb/moss/shrub	peatland	semi-natural	ombrotrophic peat	peat		5-15	T	total assumed organic	50	2.45	0.0776829		0.049	0.00155366
SD_35	1981	Scotland	Temperate	Not given	herb/moss/shrub	peatland	semi-natural	ombrotrophic peat	peat		5-15	T	total assumed organic	50	1.78	0.0397143		0.0356	0.000794286
SD_35	1981	Scotland	Temperate	Not given	herb/moss/shrub	peatland	semi-natural	ombrotrophic peat	peat		5-15	T	total assumed organic	50	2.13	0.0541162		0.0426	0.00108232
SD_35	1981	Scotland	Temperate	Not given	herb/moss/shrub	peatland	semi-natural	ombrotrophic peat	peat		5-15	T	total assumed organic	50	1.76	0.0519341		0.0352	0.00103868
SD_35	1981	Scotland	Temperate	Not given	herb/moss/shrub	peatland	semi-natural	ombrotrophic peat	peat		5-15	T	total assumed organic	50	2.2	0.0205118		0.044	0.000410235
SD_35	1981	Scotland	Temperate	Not given	herb/moss/shrub	peatland	semi-natural	ombrotrophic peat	peat		1-6	T	total assumed organic	50	0.92	0.0231303		0.0184	0.000462606
SD_35	1981	Scotland	Temperate	Not given	herb/moss/shrub	peatland	semi-natural	ombrotrophic peat	peat		10-20	T	total assumed organic	50	3.47	0.155802		0.0694	0.00311604
SD_35	1981	Scotland	Temperate	Not given	herb/moss/shrub	peatland	semi-natural	ombrotrophic peat	peat		2-9	T	total assumed organic	50	1.16	0.0375322		0.0232	0.000750644
SD_35	1981	Scotland	Temperate	Not given	herb/moss/shrub	peatland	semi-natural	ombrotrophic peat	peat		5-15	T	total assumed organic	50	1.52	0.0388414		0.0304	0.000776829
SD_35	1966	Scotland	Temperate	Not given	herb/moss/shrub	peatland	semi-natural	ombrotrophic peat	peat		5-18	T	total assumed organic	50	1.655	0.0316		0.0331	0.000632
SD_35	1966	Scotland	Temperate	Not given	herb/moss/shrub	peatland	semi-natural	ombrotrophic peat	peat		13-23	T	total assumed organic	50	1.93	0.0139655		0.0386	0.000279309
SD_35	1987	Scotland	Temperate	Not given	herb/moss/shrub	peatland	semi-natural	ombrotrophic peat	peat		10-20	T	total assumed organic	50	2.1	0.0475699		0.042	0.000951397
SD_35	1979	Scotland	Temperate	Not given	herb/moss/shrub	peatland	semi-natural	ombrotrophic peat	peat		10-20	T	total assumed organic	50	1.59	0.030113		0.0318	0.000602261
SD_35	1987	Scotland	Temperate	Not given	herb/moss/shrub	peatland	semi-natural	ombrotrophic peat	peat		5-15	T	total assumed organic	50	1.73	0.0811742		0.0346	0.00162348
SD_35	1979	Scotland	Temperate	Not given	herb/moss/shrub	peatland	semi-natural	ombrotrophic peat	peat		10-20	T	total assumed organic	50	2.21	0.0279309		0.0442	0.000558618
SD_35	1979	Scotland	Temperate	Not given	herb/moss/shrub	peatland	semi-natural	ombrotrophic peat	peat		5-15	T	total assumed organic	50	2.28	0.0436421		0.0456	0.000872841
SD_35	1987	Scotland	Temperate	Not given	herb/moss/shrub	peatland	semi-natural	ombrotrophic peat	peat		10-20	T	total assumed organic	50	1.46	0.0397143		0.0292	0.000794286
SD_35	1987	Scotland	Temperate	Not given	herb/moss/shrub	peatland	semi-natural	ombrotrophic peat	peat		5-15	T	total assumed organic	50	1.37	0.0322951		0.0274	0.000645903
SD_35	1979	Scotland	Temperate	Not given	herb/moss/shrub	peatland	semi-natural	ombrotrophic peat	peat		10-20	T	total assumed organic	50	2.18	0.0811742		0.0436	0.00162348
SD_35	1983	Scotland	Temperate	Not given	herb/moss/shrub	peatland	semi-natural	ombrotrophic peat	peat		5-15	T	total assumed organic	50	2.2	0.033168		0.044	0.000663359
SD_35	1980	Scotland	Temperate	Not given	herb/moss/shrub	peatland	semi-natural	ombrotrophic peat	peat		5-15	T	total assumed organic	50	2.22	0.0388414		0.0444	0.000776829
SD_35	1969	Scotland	Temperate	Not given	herb/moss/shrub	peatland	semi-natural	ombrotrophic peat	peat		5-13	T	total assumed organic	50	1.2	0.0501884		0.024	0.00100377
SD_35	1969	Scotland	Temperate	Not given	herb/moss/shrub	peatland	semi-natural	ombrotrophic peat	peat		3-20	T	total assumed organic	50	1.145	0.0523705		0.0229	0.00104741
SD_35	1983	Scotland	Temperate	Not given	herb/moss/shrub	peatland	semi-natural	ombrotrophic peat	peat		1-16	T	total assumed organic	50	1.65	0.07681		0.033	0.0015362
SD_35	1980	Scotland	Temperate	Not given	herb/moss/shrub	peatland	semi-natural	ombrotrophic peat	peat		5-15	T	total assumed organic	50	1.99	0.0506248		0.0398	0.0010125
SD_35	1987	Scotland	Temperate	Not given	herb/moss/shrub	peatland	semi-natural	ombrotrophic peat	peat		1-10	T	total assumed organic	50	1.18	0.0375322		0.0236	0.000750644
SD_35	1969	Scotland	Temperate	Not given	herb/moss/shrub	peatland	semi-natural	ombrotrophic peat	peat		0-10	T	total assumed organic	50	1.29	0.0405871		0.0258	0.000811742
SD_35	1987	Scotland	Temperate	Not given	herb/moss/shrub	peatland	semi-natural	ombrotrophic peat	peat		2-10	T	total assumed organic	50	1.74	0.0938304		0.0348	0.00187661
SD_35	1987	Scotland	Temperate	Not given	herb/moss/shrub	peatland	semi-natural	ombrotrophic peat	peat		10-20	T	total assumed organic	50	1.71	0.107359		0.0342	0.00214719
SD_35	1969	Scotland	Temperate	Not given	herb/moss/shrub	peatland	semi-natural	ombrotrophic peat	peat		0-10	T	total assumed organic	50	0.98	0.0362229		0.0196	0.000724458
SD_35	1969	Scotland	Temperate	Not given	herb/moss/shrub	peatland	semi-natural	ombrotrophic peat	peat		3-13	T	total assumed organic	50	1.51	0.0344772		0.0302	0.000689545
SD_35	1969	Scotland	Temperate	Not given	herb/moss/shrub	peatland	semi-natural	ombrotrophic peat	peat		0-20	T	total assumed organic	50	1.39	0.0318587		0.0278	0.000637174
SD_35	1969	Scotland	Temperate	Not given	herb/moss/shrub	peatland	semi-natural	ombrotrophic peat	peat		3-13	T	total assumed organic	50	2.56	0.0397143		0.0512	0.000794286
SD_35	1969	Scotland	Temperate	Not given	herb/moss/shrub	peatland	semi-natural	ombrotrophic peat	peat		8-18	T	total assumed organic	50	1.96	0.0484427		0.0392	0.000968854
SD_35	1981	Scotland	Temperate	Not given	herb/moss/shrub	peatland	semi-natural	ombrotrophic peat	peat		3-10	T	total assumed organic	50	1.83	0.0558618		0.0366	0.00111724
SD_35	1981	Scotland	Temperate	Not given	herb/moss/shrub	peatland	semi-natural	ombrotrophic peat	peat		2-15	T	total assumed organic	50	2.86	0.0789921		0.0572	0.00157984
SD_35	1978	Scotland	Temperate	Not given	herb/moss/shrub	peatland	semi-natural	ombrotrophic peat	peat		5-15	T	total assumed organic	50	1.74	0.0366593		0.0348	0.000733187
SD_35	1978	Scotland	Temperate	Not given	herb/moss/shrub	peatland	semi-natural	ombrotrophic peat	peat		5-15	T	total assumed organic	50	2.3	0.0951397		0.046	0.00190279
SD_35	1978	Scotland	Temperate	Not given	herb/moss/shrub	peatland	semi-natural	ombrotrophic peat	peat		10-20	T	total assumed organic	50	3.33	0.0480063		0.0666	0.000960125
SD_35	1979	Scotland	Temperate	Not given	herb/moss/shrub	peatland	semi-natural	ombrotrophic peat	peat		5-15	T	total assumed organic	50	2.05	0.0689545		0.041	0.00137909
SD_35	1980	Scotland	Temperate	Not given	herb/moss/shrub	peatland	semi-natural	ombrotrophic peat	peat		10-20	T	total assumed organic	50	3.54	0.0558618		0.0708	0.00111724
SD_35	1979	Scotland	Temperate	Not given	herb/moss/shrub	peatland	semi-natural	ombrotrophic peat	peat		5-15	T	total assumed organic	50	2.37	0.0266217		0.0474	0.000532433
SD_35	1980	Scotland	Temperate	Not given	herb/moss/shrub	peatland	semi-natural	ombrotrophic peat	peat		2-12	T	total assumed organic	50	3.18	0.0733187		0.0636	0.00146637
SD_35	1979	Scotland	Temperate	Not given	herb/moss/shrub	peatland	semi-natural	ombrotrophic peat	peat		5-15	T	total assumed organic	50	2.41	0.0344772		0.0482	0.000689545
SD_35	1980	Scotland	Temperate	Not given	herb/moss/shrub	peatland	semi-natural	ombrotrophic peat	peat		15-25	T	total assumed organic	50	2.4	0.0440785		0.048	0.00088157
SD_35	1980	Scotland	Temperate	Not given	herb/moss/shrub	peatland	semi-natural	ombrotrophic peat	peat		2-12	T	total assumed organic	50	1.53	0.054989		0.0306	0.00109978
SD_35	1980	Scotland	Temperate	Not given	herb/moss/shrub	peatland	semi-natural	ombrotrophic peat	peat		10-20	T	total assumed organic	50	2.78	0.0580439		0.0556	0.00116088
SD_35	1980	Scotland	Temperate	Not given	herb/moss/shrub	peatland	semi-natural	ombrotrophic peat	peat		5-15	T	total assumed organic	50	1.02	0.0571711		0.0204	0.00114342
SD_35	1980	Scotland	Temperate	Not given	herb/moss/shrub	peatland	semi-natural	ombrotrophic peat	peat		10-20	T	total assumed organic	50	2.13	0.0724458		0.0426	0.00144892
SD_35	1980	Scotland	Temperate	Not given	herb/moss/shrub	peatland	semi-natural	ombrotrophic peat	peat		2-12	T	total assumed organic	50	1.78	0.0567347		0.0356	0.00113469
SD_35	1980	Scotland	Temperate	Not given	herb/moss/shrub	peatland	semi-natural	ombrotrophic peat	peat		5-15	T	total assumed organic	50	3.12	0.0698273		0.0624	0.00139655
SD_35	1980	Scotland	Temperate	Not given	herb/moss/shrub	peatland	semi-natural	ombrotrophic peat	peat		15-25	T	total assumed organic	50	2.99	0.0510612		0.0598	0.00102122
SD_35	1979	Scotland	Temperate	Not given	herb/moss/shrub	peatland	semi-natural	ombrotrophic peat	peat		2-10	T	total assumed organic	50	2.72	0.0916483		0.0544	0.00183297
SD_35	1980	Scotland	Temperate	Not given	herb/moss/shrub	peatland	semi-natural	ombrotrophic peat	peat		5-15	T	total assumed organic	50	1.8	0.0693909		0.036	0.00138782
SD_35	1980	Scotland	Temperate	Not given	herb/moss/shrub	peatland	semi-natural	ombrotrophic peat	peat		5-15	T	total assumed organic	50	3.3	0.0663359		0.066	0.00132672
SD_35	1979	Scotland	Temperate	Not given	herb/moss/shrub	peatland	semi-natural	ombrotrophic peat	peat		5-15	T	total assumed organic	50	2.26	0.0488791		0.0452	0.000977582
SD_35	1969	Scotland	Temperate	Not given	herb/moss/shrub	peatland	semi-natural	ombrotrophic peat	peat		3-10	T	total assumed organic	50	1.01	0.0449513		0.0202	0.000899027
SD_35	1969	Scotland	Temperate	Not given	herb/moss/shrub	peatland	semi-natural	ombrotrophic peat	peat		3-10	T	total assumed organic	50	1.6	0.0288038		0.032	0.000576075
SD_35	1987	Scotland	Temperate	Not given	herb/moss/shrub	peatland	semi-natural	ombrotrophic peat	peat		1-17	T	total assumed organic	50	0.535	0.0475699		0.0107	0.000951397
SD_35	1987	Scotland	Temperate	Not given	herb/moss/shrub	peatland	semi-natural	ombrotrophic peat	peat		6-16	T	total assumed organic	50	1.78	0.0571711		0.0356	0.00114342
SD_35	1987	Scotland	Temperate	Not given	herb/moss/shrub	peatland	semi-natural	ombrotrophic peat	peat		10-20	T	total assumed organic	50	1.35	0.0536797		0.027	0.00107359
SD_35	1984	Scotland	Temperate	Not given	herb/moss/shrub	peatland	semi-natural	ombrotrophic peat	peat		5-15	T	total assumed organic	50	1.3	0.0327316		0.026	0.000654631
SD_35	1966	Scotland	Temperate	Not given	herb/moss/shrub	peatland	semi-natural	ombrotrophic peat	peat		0-10	T	total assumed organic	50	1.13	0.0427692		0.0226	0.000855385
SD_35	1968	Scotland	Temperate	Not given	herb/moss/shrub	peatland	semi-natural	ombrotrophic peat	peat		0-8	T	total assumed organic	50	1.9	0.0344772		0.038	0.000689545
SD_35	1968	Scotland	Temperate	Not given	herb/moss/shrub	peatland	semi-natural	ombrotrophic peat	peat		5-20	T	total assumed organic	50	1.57	0.0912119		0.0314	0.00182424
SD_35	1966	Scotland	Temperate	Not given	herb/moss/shrub	peatland	semi-natural	ombrotrophic peat	peat		5-15	T	total assumed organic	50	1.2	0.0449513		0.024	0.000899027
SD_35	1985	Scotland	Temperate	Not given	herb/moss/shrub	peatland	semi-natural	ombrotrophic peat	peat		9-19	T	total assumed organic	50	1.79	0.0423328		0.0358	0.000846656
SD_35	1966	Scotland	Temperate	Not given	herb/moss/shrub	peatland	semi-natural	ombrotrophic peat	peat		5-15	T	total assumed organic	50	1.36	0.0462606		0.0272	0.000925212
SD_35	1985	Scotland	Temperate	Not given	herb/moss/shrub	peatland	semi-natural	ombrotrophic peat	peat		4-19	T	total assumed organic	50	0.7	0.0545526		0.014	0.00109105
SD_35	1985	Scotland	Temperate	Not given	herb/moss/shrub	peatland	semi-natural	ombrotrophic peat	peat		8-18	T	total assumed organic	50	1.74	0.0375322		0.0348	0.000750644
SD_35	1985	Scotland	Temperate	Not given	herb/moss/shrub	peatland	semi-natural	ombrotrophic peat	peat		10-20	T	total assumed organic	50	1.72	0.0519341		0.0344	0.00103868
SD_35	1985	Scotland	Temperate	Not given	herb/moss/shrub	peatland	semi-natural	ombrotrophic peat	peat		5-15	T	total assumed organic	50	1.51	0.0445149		0.0302	0.000890298
SD_35	1985	Scotland	Temperate	Not given	herb/moss/shrub	peatland	semi-natural	ombrotrophic peat	peat		4-14	T	total assumed organic	50	1.2	0.0318587		0.024	0.000637174
SD_35	1985	Scotland	Temperate	Not given	herb/moss/shrub	peatland	semi-natural	ombrotrophic peat	peat		3-13	T	total assumed organic	50	0.91	0.0340408		0.0182	0.000680816
SD_35	1985	Scotland	Temperate	Not given	herb/moss/shrub	peatland	semi-natural	ombrotrophic peat	peat		2-12	T	total assumed organic	50	0.56	0.0379686		0.0112	0.000759372
SD_35	1984	Scotland	Temperate	Not given	herb/moss/shrub	peatland	semi-natural	ombrotrophic peat	peat		1-19	T	total assumed organic	50	1.16	0.0375322		0.0232	0.000750644
SD_35	1966	Scotland	Temperate	Not given	herb/moss/shrub	peatland	semi-natural	ombrotrophic peat	peat		0-10	T	total assumed organic	50	1.21	0.0336044		0.0242	0.000672088
SD_35	1966	Scotland	Temperate	Not given	herb/moss/shrub	peatland	semi-natural	ombrotrophic peat	peat		3-13	T	total assumed organic	50	1.78	0.0305494		0.0356	0.000610989
SD_35	1987	Scotland	Temperate	Not given	herb/moss/shrub	peatland	semi-natural	ombrotrophic peat	peat		15-25	T	total assumed organic	50	1.19	0.0672088		0.0238	0.00134418
SD_35	1982	Scotland	Temperate	Not given	herb/moss/shrub	peatland	semi-natural	ombrotrophic peat	peat		10-20	T	total assumed organic	50	1.45	0.0458242		0.029	0.000916483
SD_35	1986	Scotland	Temperate	Not given	herb/moss/shrub	peatland	semi-natural	ombrotrophic peat	peat		10-20	T	total assumed organic	50	1.15	0.0480063		0.023	0.000960125
SD_35	1965	Scotland	Temperate	Not given	herb/moss/shrub	peatland	semi-natural	ombrotrophic peat	peat		0-13	T	total assumed organic	50	0.69	0.0418964		0.0138	0.000837928
SD_35	1980	Scotland	Temperate	Not given	herb/moss/shrub	peatland	semi-natural	ombrotrophic peat	peat		5-15	T	total assumed organic	50	2.63	0.07681		0.0526	0.0015362
SD_35	1983	Scotland	Temperate	Not given	herb/moss/shrub	peatland	semi-natural	ombrotrophic peat	peat		5-15	T	total assumed organic	50	2.03	0.0584804		0.0406	0.00116961
SD_35	1983	Scotland	Temperate	Not given	herb/moss/shrub	peatland	semi-natural	ombrotrophic peat	peat		5-15	T	total assumed organic	50	2.47	0.0506248		0.0494	0.0010125
SD_35	1982	Scotland	Temperate	Not given	herb/moss/shrub	peatland	semi-natural	ombrotrophic peat	peat		5-12	T	total assumed organic	50	1.74	0.0130926		0.0348	0.000261852
SD_35	1982	Scotland	Temperate	Not given	herb/moss/shrub	peatland	semi-natural	ombrotrophic peat	peat		5-15	T	total assumed organic	50	2.38	0.0977582		0.0476	0.00195516
SD_35	1982	Scotland	Temperate	Not given	herb/moss/shrub	peatland	semi-natural	ombrotrophic peat	peat		5-15	T	total assumed organic	50	2.6	0.0567347		0.052	0.00113469
SD_35	1980	Scotland	Temperate	Not given	herb/moss/shrub	peatland	semi-natural	ombrotrophic peat	peat		5-15	T	total assumed organic	50	2.42	0.0741915		0.0484	0.00148383
SD_35	1980	Scotland	Temperate	Not given	herb/moss/shrub	peatland	semi-natural	ombrotrophic peat	peat		5-15	T	total assumed organic	50	3.41	0.0842292		0.0682	0.00168458
SD_35	1980	Scotland	Temperate	Not given	herb/moss/shrub	peatland	semi-natural	ombrotrophic peat	peat		5-15	T	total assumed organic	50	3.4	0.0667724		0.068	0.00133545
SD_35	1983	Scotland	Temperate	Not given	herb/moss/shrub	peatland	semi-natural	ombrotrophic peat	peat		6-20	T	total assumed organic	50	1.02	0.0554254		0.0204	0.00110851
SD_35	1979	Scotland	Temperate	Not given	herb/moss/shrub	peatland	semi-natural	ombrotrophic peat	peat		5-15	T	total assumed organic	50	1.16	0.0327316		0.0232	0.000654631
SD_35	1980	Scotland	Temperate	Not given	herb/moss/shrub	peatland	semi-natural	ombrotrophic peat	peat		10-20	T	total assumed organic	50	2.15	0.0510612		0.043	0.00102122
SD_35	1987	Scotland	Temperate	Not given	herb/moss/shrub	peatland	semi-natural	ombrotrophic peat	peat		6-13	T	total assumed organic	50	2.01	0.118706		0.0402	0.00237413
SD_35	1987	Scotland	Temperate	Not given	herb/moss/shrub	peatland	semi-natural	ombrotrophic peat	peat		4-14	T	total assumed organic	50	1.65	0.0698273		0.033	0.00139655
SD_35	1963	Scotland	Temperate	Not given	herb/moss/shrub	peatland	semi-natural	ombrotrophic peat	peat		8-15	T	total assumed organic	50	2.43	0.0999403		0.0486	0.00199881
SD_35	1987	Scotland	Temperate	Not given	herb/moss/shrub	peatland	semi-natural	ombrotrophic peat	peat		10-20	T	total assumed organic	50	1.75	0.0589168		0.035	0.00117834
SD_35	1987	Scotland	Temperate	Not given	herb/moss/shrub	peatland	semi-natural	ombrotrophic peat	peat		10-20	T	total assumed organic	50	1.51	0.0654631		0.0302	0.00130926
SD_35	1969	Scotland	Temperate	Not given	herb/moss/shrub	peatland	semi-natural	ombrotrophic peat	peat		0-18	T	total assumed organic	50	1.52	0.0370958		0.0304	0.000741915
SD_35	1987	Scotland	Temperate	Not given	herb/moss/shrub	peatland	semi-natural	ombrotrophic peat	peat		9-19	T	total assumed organic	50	1.66	0.07681		0.0332	0.0015362
SD_35	1987	Scotland	Temperate	Not given	herb/moss/shrub	peatland	semi-natural	ombrotrophic peat	peat		1-11	T	total assumed organic	50	1.76	0.0872841		0.0352	0.00174568
SD_35	1979	Scotland	Temperate	Not given	herb/moss/shrub	peatland	semi-natural	ombrotrophic peat	peat		10-20	T	total assumed organic	50	1.72	0.0541162		0.0344	0.00108232
SD_35	1964	Scotland	Temperate	Not given	herb/moss/shrub	peatland	semi-natural	ombrotrophic peat	peat		3-8	T	total assumed organic	50	1.66	0.0501884		0.0332	0.00100377
SD_35	1964	Scotland	Temperate	Not given	herb/moss/shrub	peatland	semi-natural	ombrotrophic peat	peat		8-18	T	total assumed organic	50	1.49	0.0536797		0.0298	0.00107359
SD_35	1980	Scotland	Temperate	Not given	herb/moss/shrub	peatland	semi-natural	ombrotrophic peat	peat		1-18	T	total assumed organic	50	1.84	0.0842292		0.0368	0.00168458
SD_35	1978	Scotland	Temperate	Not given	herb/moss/shrub	peatland	semi-natural	ombrotrophic peat	peat		0-8	T	total assumed organic	50	1.495	0.0510612		0.0299	0.00102122
SD_35	1966	Scotland	Temperate	Not given	herb/moss/shrub	peatland	semi-natural	ombrotrophic peat	peat		5-15	T	total assumed organic	50	1.48	0.0401507		0.0296	0.000803014
SD_35	1965	Scotland	Temperate	Not given	herb/moss/shrub	peatland	semi-natural	ombrotrophic peat	peat		4-13	T	total assumed organic	50	1.37	0.0785557		0.0274	0.00157111
SD_35	1965	Scotland	Temperate	Not given	herb/moss/shrub	peatland	semi-natural	ombrotrophic peat	peat		1-10	T	total assumed organic	50	1.85	0.063281		0.037	0.00126562
SD_35	1964	Scotland	Temperate	Not given	herb/moss/shrub	peatland	semi-natural	ombrotrophic peat	peat		5-13	T	total assumed organic	50	1.42	0.0510612		0.0284	0.00102122
SD_35	1979	Scotland	Temperate	Not given	herb/moss/shrub	peatland	semi-natural	ombrotrophic peat	peat		5-15	T	total assumed organic	50	1.78	0.0362229		0.0356	0.000724458
SD_35	1979	Scotland	Temperate	Not given	herb/moss/shrub	peatland	semi-natural	ombrotrophic peat	peat		5-15	T	total assumed organic	50	2.47	0.0785557		0.0494	0.00157111
SD_35	1979	Scotland	Temperate	Not given	herb/moss/shrub	peatland	semi-natural	ombrotrophic peat	peat		5-15	T	total assumed organic	50	1.98	0.068518		0.0396	0.00137036
SD_35	1979	Scotland	Temperate	Not given	herb/moss/shrub	peatland	semi-natural	ombrotrophic peat	peat		5-15	T	total assumed organic	50	2.57	0.0955761		0.0514	0.00191152
SD_35	1979	Scotland	Temperate	Not given	herb/moss/shrub	peatland	semi-natural	ombrotrophic peat	peat		5-15	T	total assumed organic	50	3.56	0.0781193		0.0712	0.00156239
SD_35	1980	Scotland	Temperate	Not given	herb/moss/shrub	peatland	semi-natural	ombrotrophic peat	peat		8-15	T	total assumed organic	50	3.35	0.139218		0.067	0.00278436
SD_35	1983	Scotland	Temperate	Not given	herb/moss/shrub	peatland	semi-natural	ombrotrophic peat	peat		5-10	T	total assumed organic	50	2.26	0.0724458		0.0452	0.00144892
SD_35	1983	Scotland	Temperate	Not given	herb/moss/shrub	peatland	semi-natural	ombrotrophic peat	peat		10-20	T	total assumed organic	50	1.98	0.0445149		0.0396	0.000890298
SD_35	1985	Scotland	Temperate	Not given	herb/moss/shrub	peatland	semi-natural	ombrotrophic peat	peat		0-15	T	total assumed organic	50	1.615	0.0663359		0.0323	0.00132672
SD_35	1984	Scotland	Temperate	Not given	herb/moss/shrub	peatland	semi-natural	ombrotrophic peat	peat		1-10	T	total assumed organic	50	1.55	0.0842292		0.031	0.00168458
SD_35	1984	Scotland	Temperate	Not given	herb/moss/shrub	peatland	semi-natural	ombrotrophic peat	peat		8-13	T	total assumed organic	50	1.61	0.0746279		0.0322	0.00149256
SD_35	1982	Scotland	Temperate	Not given	herb/moss/shrub	peatland	semi-natural	ombrotrophic peat	peat		7-14	T	total assumed organic	50	2.68	0.0951397		0.0536	0.00190279
SD_35	1987	Scotland	Temperate	Not given	herb/moss/shrub	peatland	semi-natural	ombrotrophic peat	peat		5-15	T	total assumed organic	50	1.24	0.113906		0.0248	0.00227812
SD_35	1987	Scotland	Temperate	Not given	herb/moss/shrub	peatland	semi-natural	ombrotrophic peat	peat		10-20	T	total assumed organic	50	2.58	0.110851		0.0516	0.00221702
SD_35	1987	Scotland	Temperate	Not given	herb/moss/shrub	peatland	semi-natural	ombrotrophic peat	peat		5-15	T	total assumed organic	50	3.41	0.171513		0.0682	0.00343027
SD_35	1964	Scotland	Temperate	Not given	herb/moss/shrub	peatland	semi-natural	ombrotrophic peat	peat		3-13	T	total assumed organic	50	1.54	0.0772465		0.0308	0.00154493
SD_35	1964	Scotland	Temperate	Not given	herb/moss/shrub	peatland	semi-natural	ombrotrophic peat	peat		3-13	T	total assumed organic	50	1.8	0.0794286		0.036	0.00158857
SD_35	1981	Scotland	Temperate	Not given	herb/moss/shrub	peatland	semi-natural	ombrotrophic peat	peat		5-15	T	total assumed organic	50	1.79	0.0929576		0.0358	0.00185915
SD_35	1968	Scotland	Temperate	Not given	herb/moss/shrub	peatland	semi-natural	ombrotrophic peat	peat		0-10	T	total assumed organic	50	1.71	0.0658995		0.0342	0.00131799
SD_35	1964	Scotland	Temperate	Not given	herb/moss/shrub	peatland	semi-natural	ombrotrophic peat	peat		0-10	T	total assumed organic	50	2.82	0.0907755		0.0564	0.00181551
SD_35	1982	Scotland	Temperate	Not given	herb/moss/shrub	peatland	semi-natural	ombrotrophic peat	peat		10-20	T	total assumed organic	50	1.91	0.063281		0.0382	0.00126562
SD_35	1980	Scotland	Temperate	Not given	herb/moss/shrub	peatland	semi-natural	ombrotrophic peat	peat		5-15	T	total assumed organic	50	2.79	0.106487		0.0558	0.00212973
SD_35	1964	Scotland	Temperate	Not given	herb/moss/shrub	peatland	semi-natural	ombrotrophic peat	peat		3-13	T	total assumed organic	50	2.69	0.0589168		0.0538	0.00117834
SD_35	1987	Scotland	Temperate	Not given	herb/moss/shrub	peatland	semi-natural	ombrotrophic peat	peat		10-20	T	total assumed organic	50	2.96	0.190716		0.0592	0.00381432
SD_35	1964	Scotland	Temperate	Not given	herb/moss/shrub	peatland	semi-natural	ombrotrophic peat	peat		5-15	T	total assumed organic	50	1.83	0.0619717		0.0366	0.00123943
SD_35	1964	Scotland	Temperate	Not given	herb/moss/shrub	peatland	semi-natural	ombrotrophic peat	peat		0-9	T	total assumed organic	50	1.52	0.109978		0.0304	0.00219956
SD_35	1993	Scotland	Temperate	Not given	herb/moss/shrub	peatland	semi-natural	ombrotrophic peat	peat		10-17	T	total assumed organic	50	2.5	0.121761		0.05	0.00243523
SD_35	1964	Scotland	Temperate	Not given	herb/moss/shrub	peatland	semi-natural	ombrotrophic peat	peat		5-13	T	total assumed organic	50	2.16	0.107359		0.0432	0.00214719
SD_35	1986	Scotland	Temperate	Not given	herb/moss/shrub	peatland	semi-natural	ombrotrophic peat	peat		0-8	T	total assumed organic	50	0.95	0.0488791		0.019	0.000977582
SD_36	2003	US	Temperate	Upper Peninsula of Michigan	herb/moss/shrub	peatland	semi-natural	ombrotrophic peat	peat		0-20	T	total assumed organic	50	1.12	0.0415		0.0224	0.00083
SD_37	1991	Italy	Temperate	Stallner Loch	herb/moss/shrub	peatland	semi-natural	ombrotrophic peat	peat		0-10	T	total assumed organic	50	0.9	0.042		0.018	0.00084
SD_38	1994	Italy	Temperate	Wolf Moor & Tschinger Moor	herb/moss/shrub	peatland	semi-natural	ombrotrophic peat	peat		0-10	T	total assumed organic	50	0.666667	0.0236		0.0133333	0.000472
SD_39	2001	New Zealand	Temperate	Ocean Mail, Chatham Islands	herb/moss/shrub	peatland	semi-natural	ombrotrophic peat	peat		0-7.5	T	total assumed organic	50	1.37673	0.0805963		0.0275345	0.00161193
SD_39	2001	New Zealand	Temperate	L. Rotohawau, Chatham Islands	herb/moss/shrub	peatland	semi-natural	ombrotrophic peat	peat		0-7.5	T	total assumed organic	50	1.23663	0.0607229		0.0247325	0.00121446
SD_39	2001	New Zealand	Temperate	Rakautahi, Chatham Islands	herb/moss/shrub	peatland	semi-natural	ombrotrophic peat	peat		0-7.5	T	total assumed organic	50	1.50885	0.0692642		0.0301771	0.00138528
SD_39	2001	New Zealand	Temperate	Tuku, Chatham Islands	herb/moss/shrub	peatland	semi-natural	ombrotrophic peat	peat		0-7.5	T	total assumed organic	50	1.33949	0.0850267		0.0267899	0.00170053
SD_39	1997-8	New Zealand	Temperate	Torehape	herb/moss/shrub	peatland	semi-natural	ombrotrophic peat	peat		0-7.5	T	total assumed organic	50	1.79259	0.0486407		0.0358518	0.000972813
SD_39	1997-8	New Zealand	Temperate	Kopuatai	herb/moss/shrub	peatland	semi-natural	ombrotrophic peat	peat		0-7.5	T	total assumed organic	50	0.851378	0.0264908		0.0170276	0.000529816
SD_39	1997-8	New Zealand	Temperate	Moanatuatua	herb/moss/shrub	peatland	semi-natural	ombrotrophic peat	peat		0-7.5	T	total assumed organic	50	0.901215	0.0357441		0.0180243	0.000714882
SD_40	1991	US	Temperate	Mean of five sites in Minnesota	herb/moss/shrub	peatland	semi-natural	ombrotrophic peat	peat		0-25	T	total assumed organic	50	1.14	0.051		0.0228	0.00102
SD_41	2010-12	US	Temperate	Marcell Experimental Forest	herb/moss/shrub	peatland	semi-natural	ombrotrophic peat	peat		0-15	T	total assumed organic	50	1.3192	0.0615		0.026384	0.00123
SD_42	1974	Sweden	Temperate	Tranerods Mosse	herb/moss/shrub	peatland	semi-natural	ombrotrophic peat	peat		0-20	T	total assumed organic	50	0.775	0.04875		0.0155	0.000975
SD_42	1974	Sweden	Temperate	Store Moss - Hollow	herb/moss/shrub	peatland	semi-natural	ombrotrophic peat	peat		0-20	T	total assumed organic	50	0.6375	0.0440625		0.01275	0.00088125
SD_42	1974	Norway	Temperate	Malmmyran	herb/moss/shrub	peatland	semi-natural	ombrotrophic peat	peat		0-20	T	total assumed organic	50	0.53	0.03		0.0106	0.0006
SD_43	1991	Finland	Temperate	Lakkasuo - (RaTR)	herb/moss/shrub	peatland	semi-natural	ombrotrophic peat	peat		0-20	T	total assumed organic	50	1.04	0.064		0.0208	0.00128
SD_44	1991	Canada	Temperate	Gillam peatland (GI2)	herb/moss/shrub	peatland	semi-natural	ombrotrophic peat	peat		0-10	T	total assumed organic	50	0.52	0.0395667		0.0104	0.000791333
SD_45	1998	Sweden	Temperate	Ryggmossen	herb/moss/shrub	peatland	semi-natural	ombrotrophic peat	peat		0-10	T	total assumed organic	50	0.516667	0.0604167		0.0103333	0.00120833
SD_46	1996	Canada	Temperate	Bleak Lake Bog	herb/moss/shrub	peatland	semi-natural	ombrotrophic peat	peat		0-10	T	total assumed organic	50	0.516667	0.0541667		0.0103333	0.00108333
SD_46	1996	Canada	Temperate	Sylvie's Bog	herb/moss/shrub	peatland	semi-natural	ombrotrophic peat	peat		0-10	T	total assumed organic	50	0.5	0.03		0.01	0.0006
SD_47	1996	Canada	Temperate	A bog in Manitoba	herb/moss/shrub	peatland	semi-natural	ombrotrophic peat	peat		0-10	T	total assumed organic	50	0.53	0.03		0.0106	0.0006
SD_47	1996	Canada	Temperate	A bog in Ontario	herb/moss/shrub	peatland	semi-natural	ombrotrophic peat	peat		0-10	T	total assumed organic	50	1.1	0.03		0.022	0.0006
SD_48	1996	Sweden	Temperate	Aneboda	herb/moss/shrub	peatland	semi-natural	ombrotrophic peat	peat		0-20	T	total assumed organic	50	0.475	0.04125		0.0095	0.000825
SD_49	1987	Finland	Temperate	Laiho X	herb/moss/shrub	peatland	semi-natural	ombrotrophic peat	peat		0-10	T	total assumed organic	50	0.75	0.0474		0.015	0.000948
SD_49	1987	Finland	Temperate	Laiho Y	herb/moss/shrub	peatland	semi-natural	ombrotrophic peat	peat		0-10	T	total assumed organic	50	0.61	0.0308		0.0122	0.000616
SD_49	1987	Finland	Temperate	Hyytiälä Forestry Field Station	herb/moss/shrub	peatland	semi-natural	ombrotrophic peat	peat		0-10	T	total assumed organic	50	0.73	0.0553		0.0146	0.001106
SD_50	1996	Canada	Temperate	a permafrost bog	herb/moss/shrub	peatland	semi-natural	ombrotrophic peat	peat		0-10	T	total assumed organic	50	0.966667	0.14675		0.0193333	0.002935
SD_50	1996	Canada	Temperate	a degraded permafrost bog	herb/moss/shrub	peatland	semi-natural	ombrotrophic peat	peat		0-10	T	total assumed organic	50	0.584167	0.101333		0.0116833	0.00202667
SD_51	1985	Saskatchewan	Temperate	Star City	Forest	forest	natural	luvisol	clay transport	LFH		T	extraction	18.16	1.035	0.062	0.1	0.0569934	0.0034141	0.00550661
SD_51	1985	Saskatchewan	Temperate	Star City	Forest	forest	natural	luvisol	clay transport	Ae		T	extraction	1.11	0.092	0.011	0.009	0.0828829	0.00990991	0.00810811
SD_51	1985	Saskatchewan	Temperate	Star City	Forest	forest	natural	luvisol	clay transport	LFH		T	extraction	28.11	1.361	0.078	0.134	0.0484169	0.00277481	0.00476699
SD_51	1985	Saskatchewan	Temperate	Star City	Forest	forest	natural	luvisol	clay transport	Ae		T	extraction	0.51	0.044	0.007	0.005	0.0862745	0.0137255	0.00980392
SD_51	1985	Saskatchewan	Temperate	Star City	Forest	forest	natural	luvisol	clay transport		15	T	extraction	3.1	0.176	0.014	0.02	0.0567742	0.00451613	0.00645161
SD_51	1985	Saskatchewan	Temperate	Star City	Pasture	grassland	cultivated	luvisol	na		18	T	extraction	2.24	0.18	0.023	0.02	0.0803571	0.0102679	0.00892857
SD_51	1985	Saskatchewan	Temperate	Star City	Arable	arable	cultivated	luvisol	na		15	T	extraction	2.42	0.194	0.019	0.02	0.0801653	0.00785124	0.00826446
SD_51	1985	Saskatchewan	Temperate	Star City	Arable	arable	cultivated	luvisol	na		15	T	extraction	2.22	0.184	0.022	0.019	0.0828829	0.00990991	0.00855856
SD_51	1985	Saskatchewan	Temperate	Star City	Arable	arable	cultivated	luvisol	na		16	T	extraction	2.07	0.161	0.019	0.016	0.0777778	0.00917874	0.00772947
SD_52	1980	Saskatchewan	Temperate	Blaine Lake	grass	grassland	semi-natural	Typic Cryoboroll	brown	A		T	difference	4.79	0.442	0.0645		0.0922756	0.0134656
SD_52	1980	Saskatchewan	Temperate	Blaine Lake	arable / grass	arable	cultivated	Typic Cryoboroll	na	A		T	difference	4.9	0.439	0.0686		0.0895918	0.014
SD_52	1980	Saskatchewan	Temperate	Blaine Lake	arable / grass	arable	cultivated	Typic Cryoboroll	na	A		T	difference	3.28	0.291	0.0528		0.0887195	0.0160976
SD_52	1980	Saskatchewan	Temperate	Blaine Lake	arable / grass	arable	cultivated	Typic Cryoboroll	na	A		T	difference	2	0.218	0.0418		0.109	0.0209
SD_52	1980	Saskatchewan	Temperate	Blaine Lake	grass	grassland	semi-natural	Typic Cryoboroll	brown	B		S	difference	1.55	0.165	0.0397		0.106452	0.0256129
SD_52	1980	Saskatchewan	Temperate	Blaine Lake	arable / grass	arable	cultivated	Typic Cryoboroll	na	B		S	difference	1.82	0.177	0.0431		0.0972527	0.0236813
SD_52	1980	Saskatchewan	Temperate	Blaine Lake	arable / grass	arable	cultivated	Typic Cryoboroll	na	B		S	difference	1.48	0.129	0.0385		0.0871622	0.0260135
SD_52	1980	Saskatchewan	Temperate	Blaine Lake	arable / grass	arable	cultivated	Typic Cryoboroll	na	B		S	difference	1.13	0.114	0.0319		0.100885	0.0282301
SD_52	1980	Saskatchewan	Temperate	Sutherland	grass	grassland	semi-natural	Typic Cryoboroll	brown	A		T	difference	3.77	0.304	0.0492		0.0806366	0.0130504
SD_52	1980	Saskatchewan	Temperate	Sutherland	arable / grass	arable	cultivated	Typic Cryoboroll	na	A		T	difference	2.37	0.25	0.0407		0.105485	0.017173
SD_52	1980	Saskatchewan	Temperate	Sutherland	grass	grassland	semi-natural	Typic Cryoboroll	brown	B		S	difference	2.25	0.235	0.0416		0.104444	0.0184889
SD_52	1980	Saskatchewan	Temperate	Sutherland	arable / grass	arable	cultivated	Typic Cryoboroll	na	B		S	difference	1.96	0.192	0.0345		0.0979592	0.017602
SD_52	1980	Saskatchewan	Temperate	Bradwell	grass	grassland	semi-natural	Vertic Cryorthent	raw	A		T	difference	3.22	0.328	0.0446		0.101863	0.0138509
SD_52	1980	Saskatchewan	Temperate	Bradwell	arable / grass	arable	cultivated	Vertic Cryorthent	na	A		T	difference	1.74	0.176	0.0315		0.101149	0.0181034
SD_52	1980	Saskatchewan	Temperate	Bradwell	grass	grassland	semi-natural	Vertic Cryorthent	raw	B		S	difference	1.26	0.129	0.0317		0.102381	0.0251587
SD_52	1980	Saskatchewan	Temperate	Bradwell	arable / grass	arable	cultivated	Vertic Cryorthent	na	B		S	difference	1.08	0.113	0.0255		0.10463	0.0236111
SD_53	1979	New Zealand	Temperate	Conroy	pasture	grassland	cultivated	Aridic Haplustalf	na		7.5	T	difference	2.2	0.22	0.0318841	0.0211538	0.1	0.0144928	0.00961538
SD_53	1979	New Zealand	Temperate	Linnburn	pasture	grassland	cultivated	Typic Haplargid	na		7.5	T	difference	2.2	0.23	0.0280488	0.0211009	0.104545	0.0127494	0.00959133
SD_53	1979	New Zealand	Temperate	Opuha	pasture	grassland	cultivated	Udic Ustochrept	na		7.5	T	difference	4.1	0.39	0.058209	0.0423913	0.095122	0.0141973	0.0103393
SD_53	1979	New Zealand	Temperate	Claremont	pasture	grassland	cultivated	Typic Fragioudalf	na		7.5	T	difference	3.3	0.32	0.05	0.0359551	0.0969697	0.0151515	0.0108955
SD_53	1979	New Zealand	Temperate	Waikiwi	pasture	grassland	cultivated	Typic Dystrochrept	na		7.5	T	difference	5.6	0.47	0.0903846	0.0618421	0.0839286	0.0161401	0.0110432
SD_53	1979	New Zealand	Temperate	Rosedale	pasture	grassland	cultivated	Typic Dystrochrept	na		7.5	T	difference	4	0.32	0.0415584	0.0355556	0.08	0.0103896	0.00888889
SD_53	1979	New Zealand	Temperate	Matapiro	pasture	grassland	cultivated	Typic Duriustalf	na		7.5	T	difference	4.3	0.39	0.0527027	0.0534247	0.0906977	0.0122564	0.0124243
SD_53	1979	New Zealand	Temperate	Tokomaru	pasture	grassland	cultivated	Typic Fragioqualf	na		7.5	T	difference	4	0.36	0.0486486	0.048	0.09	0.0121622	0.012
SD_53	1979	New Zealand	Temperate	Mahoenui	pasture	grassland	cultivated	Typic Dystrochrept	na		7.5	T	difference	5.5	0.42	0.0552632	0.0494118	0.0763636	0.0100478	0.00898396
SD_53	1979	New Zealand	Temperate	Matamau	pasture	grassland	cultivated	Typic Dystrochrept	na		7.5	T	difference	4.7	0.41	0.061194	0.0630769	0.087234	0.01302	0.0134206
SD_53	1979	New Zealand	Temperate	Waikare	pasture	grassland	cultivated	Aquic Haplohumult	na		7.5	T	difference	4.6	0.39	0.029771	0.046988	0.0847826	0.00647195	0.0102148
SD_53	1979	New Zealand	Temperate	Wharekohe	pasture	grassland	cultivated	Typic Albquult	na		7.5	T	difference	10.3	0.72	0.0409091	0.104348	0.0699029	0.00397176	0.0101309
SD_53	1979	New Zealand	Temperate	Taupo	pasture	grassland	cultivated	Typic Vitrandept	na		7.5	T	difference	6	0.43	0.0565789	0.0589041	0.0716667	0.00942982	0.00981735
SD_53	1979	New Zealand	Temperate	Oruanui	pasture	grassland	cultivated	Typic Vitrandept	na		7.5	T	difference	10.6	0.79	0.0705357	0.0940476	0.0745283	0.00665431	0.00887242
SD_53	1979	New Zealand	Temperate	Waihou	pasture	grassland	cultivated	Typic Vitrandept	na		7.5	T	difference	10.1	1.03	0.14507	0.151471	0.10198	0.0143634	0.0149971
SD_53	1979	New Zealand	Temperate	Tirau	pasture	grassland	cultivated	Typic Dystrandept	na		7.5	T	difference	11.2	1.02	0.175862	0.147826	0.0910714	0.015702	0.0131988
SD_53	1979	New Zealand	Temperate	Egmont	pasture	grassland	cultivated	Typic Dystrandept	na		7.5	T	difference	8.5	0.82	0.151852	0.154717	0.0964706	0.0178649	0.018202
SD_53	1979	New Zealand	Temperate	Manawatu	pasture	grassland	cultivated	Dystric Flaventic Entrochrept	na		7.5	T	difference	4.3	0.45	0.0584416	0.0542169	0.104651	0.0135911	0.0126086
SD_53	1979	New Zealand	Temperate	Kairanga	pasture	grassland	cultivated	Typic Haplaquept	na		7.5	T	difference	5.1	0.53	0.0791045	0.0630952	0.103922	0.0155107	0.0123716
SD_53	1979	New Zealand	Temperate	Moanatuatua	pasture	grassland	cultivated	Typic Medifibrist	na		7.5	T	difference	46.1	2.31	0.0935223	0.312162	0.0501085	0.00202868	0.00677141
SD_53	1979	New Zealand	Temperate	Rukuhia	pasture	grassland	cultivated	Typic Medihemist	na		7.5	T	difference	25.6	1.68	0.122628	0.254545	0.065625	0.00479015	0.00994318
SD_54	1985	Saskatchewan	Temperate	not given	arable	arable	cultivated	brown Chernozem	na	Apk		T	difference	1.48	0.163	0.0311	0.0235	0.110135	0.0210135	0.0158784
SD_54	1985	Saskatchewan	Temperate	not given	arable	arable	cultivated	brown Chernozem	na	Bmk		S	difference	1.08	0.126	0.0268	0.0218	0.116667	0.0248148	0.0201852
SD_54	1985	Saskatchewan	Temperate	not given	arable	arable	cultivated	brown Chernozem	na	Ccaj1		S	difference	0.71	0.089	0.0192	0.021	0.125352	0.0270423	0.0295775
SD_54	1985	Saskatchewan	Temperate	not given	arable	arable	cultivated	brown Chernozem	na	Ccaj2		S	difference	0.47	0.049	0.0124	0.0161	0.104255	0.026383	0.0342553
SD_54	1985	Saskatchewan	Temperate	not given	arable	arable	cultivated	brown Chernozem	na	Ck		S	difference	0.55	0.057	0.0153	0.0176	0.103636	0.0278182	0.032
SD_54	1985	Saskatchewan	Temperate	not given	arable	arable	cultivated	dark brown Chernozem	na	Apk		T	difference	2.67	0.254	0.0384	0.032	0.0951311	0.014382	0.011985
SD_54	1985	Saskatchewan	Temperate	not given	arable	arable	cultivated	dark brown Chernozem	na	Bmk		S	difference	1.36	0.12	0.0274	0.0207	0.0882353	0.0201471	0.0152206
SD_54	1985	Saskatchewan	Temperate	not given	arable	arable	cultivated	dark brown Chernozem	na	Ccaj1		S	difference	0.55	0.068	0.0142	0.0141	0.123636	0.0258182	0.0256364
SD_54	1985	Saskatchewan	Temperate	not given	arable	arable	cultivated	dark brown Chernozem	na	Ccaj2		S	difference	0.4	0.04	0.0079	0.0119	0.1	0.01975	0.02975
SD_54	1985	Saskatchewan	Temperate	not given	arable	arable	cultivated	dark brown Chernozem	na	Ccaj3		S	difference	0.23	0.03	0.0074	0.0118	0.130435	0.0321739	0.0513043
SD_54	1985	Saskatchewan	Temperate	not given	arable	arable	cultivated	dark brown Chernozem	na	Ck		S	difference	0.34	0.03	0.007	0.0073	0.0882353	0.0205882	0.0214706
SD_54	1985	Saskatchewan	Temperate	not given	arable	arable	cultivated	black Chernozem	na	Apk		T	difference	2.6	0.228	0.0425	0.029	0.0876923	0.0163462	0.0111538
SD_54	1985	Saskatchewan	Temperate	not given	arable	arable	cultivated	black Chernozem	na	Bmk		S	difference	0.98	0.108	0.0292	0.0173	0.110204	0.0297959	0.0176531
SD_54	1985	Saskatchewan	Temperate	not given	arable	arable	cultivated	black Chernozem	na	Ck1		S	difference	0.5	0.058	0.0161	0.0122	0.116	0.0322	0.0244
SD_54	1985	Saskatchewan	Temperate	not given	arable	arable	cultivated	black Chernozem	na	Ck2		S	difference	0.43	0.043	0.0122	0.01	0.1	0.0283721	0.0232558
SD_54	1985	Saskatchewan	Temperate	not given	arable	arable	cultivated	gray luvisol	na	Ap		T	difference	1.8	0.131	0.0179	0.0115	0.0727778	0.00994444	0.00638889
SD_54	1985	Saskatchewan	Temperate	not given	arable	arable	cultivated	gray luvisol	na	Ae		T	difference	0.77	0.057	0.0118	0.0063	0.074026	0.0153247	0.00818182
SD_54	1985	Saskatchewan	Temperate	not given	arable	arable	cultivated	gray luvisol	na	Bt1		S	difference	0.48	0.039	0.0124	0.0047	0.08125	0.0258333	0.00979167
SD_54	1985	Saskatchewan	Temperate	not given	arable	arable	cultivated	gray luvisol	na	Bt2		S	difference	0.38	0.032	0.0097	0.0056	0.0842105	0.0255263	0.0147368
SD_54	1985	Saskatchewan	Temperate	not given	arable	arable	cultivated	gray luvisol	na	Ccaj		S	difference	0.51	0.042	0.0105	0.0081	0.0823529	0.0205882	0.0158824
SD_54	1985	Saskatchewan	Temperate	not given	arable	arable	cultivated	gray luvisol	na	Cca		S	difference	0.62	0.04	0.0096	0.0087	0.0645161	0.0154839	0.0140323
SD_56	2010	Brazil	Tropical	Guarapuava, State of Parana	arable no-till	arable	cultivated	oxisol	na		5	T	no P	4.35	0.26		0.03783	0.0597701		0.00869655
SD_56	2010	Brazil	Tropical	Guarapuava, State of Parana	forest	forest	natural	oxisol	tropical weathered		5	T	no P	6.01	0.42		0.05181	0.0698835		0.00862063
SD_57	2000	Guinea	Tropical	N Guinea	savanna / arable	grassland	cultivated	Luvisol	na	A1	0 to 16	T	extraction	1.04	0.07	0.00463		0.0673077	0.00445192
SD_57	2000	Guinea	Tropical	N Guinea	savanna / arable	grassland	cultivated	Luvisol	na	A2	16 to 28	S	extraction	0.63	0.045	0.00359		0.0714286	0.00569841
SD_57	2000	Guinea	Tropical	N Guinea	savanna / arable	grassland	cultivated	Phaeozem	na	A1	0 to 18	T	extraction	0.97	0.072	0.0051		0.0742268	0.00525773
SD_57	2000	Guinea	Tropical	N Guinea	savanna / arable	grassland	cultivated	Phaeozem	na	A2	18 to 33	S	extraction	0.37	0.047	0.00361		0.127027	0.00975676
SD_57	2000	Guinea	Tropical	N Guinea	savanna / arable	grassland	cultivated	Fluvisol	na	Ap1	0 to 8	T	extraction	1.88	0.13	0.00641		0.0691489	0.00340957
SD_57	2000	Guinea	Tropical	N Guinea	savanna / arable	grassland	cultivated	Fluvisol	na	Ap2	8 to 17	S	extraction	1.26	0.08	0.00333		0.0634921	0.00264286
SD_57	2000	Guinea	Tropical	N Guinea	savanna / arable	grassland	cultivated	Arenosol	na	Ah	0 to 16	T	extraction	0.87	0.054	0.00627		0.062069	0.0072069
SD_57	2000	Guinea	Tropical	N Guinea	savanna / arable	grassland	cultivated	Arenosol	na	Abg	16 to 32	S	extraction	0.41	0.028	0.0021		0.0682927	0.00512195
SD_57	2000	Guinea	Tropical	N Guinea	savanna / arable	grassland	cultivated	Lixisol	na	Ap	0 to 20	T	extraction	0.58	0.06	0.00819		0.103448	0.0141207
SD_57	2000	Guinea	Tropical	N Guinea	savanna / arable	grassland	cultivated	Lixisol	na	E	20 to 36	S	extraction	0.3	0.03	0.00564		0.1	0.0188
SD_57	2000	Guinea	Tropical	N Guinea	savanna / arable	grassland	cultivated	Ferralsol	na	Ap	0 to 20	T	extraction	0.51	0.048	0.00411		0.0941176	0.00805882
SD_57	2000	Guinea	Tropical	N Guinea	savanna / arable	grassland	cultivated	Ferralsol	na	AB	20 to 40	S	extraction	0.28	0.028	0.00317		0.1	0.0113214
SD_57	2000	Guinea	Tropical	N Guinea	savanna / arable	grassland	cultivated	Nitisol	na	Ap	0 to 14	T	extraction	0.56	0.051	0.00571		0.0910714	0.0101964
SD_57	2000	Guinea	Tropical	N Guinea	savanna / arable	grassland	cultivated	Nitisol	na	E	14 to 40	S	extraction	0.29	0.027	0.00341		0.0931034	0.0117586
SD_57	2000	Guinea	Tropical	N Guinea	savanna / arable	grassland	cultivated	Acrisol	na	Ap	0 to 9	T	extraction	1.13	0.08	0.00695		0.0707965	0.00615044
SD_57	2000	Guinea	Tropical	N Guinea	savanna / arable	grassland	cultivated	Acrisol	na	Btc	9 to 21	S	extraction	0.44	0.037	0.00285		0.0840909	0.00647727
SD_57	2000	Guinea	Tropical	N Guinea	savanna / arable	grassland	cultivated	Lixisol	na	Ap	0 to 9	T	extraction	0.73	0.058	0.00447		0.0794521	0.00612329
SD_57	2000	Guinea	Tropical	N Guinea	savanna / arable	grassland	cultivated	Lixisol	na	Bt1	9 to 33	S	extraction	0.28	0.029	0.00237		0.103571	0.00846429
SD_57	2000	Guinea	Tropical	N Guinea	savanna / arable	grassland	cultivated	Luvisol	na	Ap	0 to 10	T	extraction	0.7	0.07	0.00622		0.1	0.00888571
SD_57	2000	Guinea	Tropical	N Guinea	savanna / arable	grassland	cultivated	Luvisol	na	Abg	10 to 18	S	extraction	0.4	0.05	0.00363		0.125	0.009075
SD_57	2000	Guinea	Tropical	N Guinea	savanna / arable	grassland	cultivated	Plinthosol	na	Ap	0 to 7	T	extraction	0.4	0.04	0.00678		0.1	0.01695
SD_57	2000	Guinea	Tropical	N Guinea	savanna / arable	grassland	cultivated	Plinthosol	na	Bt1	7 to 32	S	extraction	0.3	0.04	0.00253		0.133333	0.00843333
SD_58	2010	Brazil	Tropical	central Brazil	cerrado	grassland	natural	Acrustox	tropical weathered		0 to 10	T	extraction	3.18	0.17	0.008		0.0534591	0.00251572
SD_58	2010	Brazil	Tropical	central Brazil	cerrado	grassland	natural	Acrustox	tropical weathered		10 to 20	S	extraction	2.45	0.11	0.0055		0.044898	0.0022449
SD_58	2010	Brazil	Tropical	central Brazil	cerrado	grassland	natural	Acrustox	tropical weathered		20 to 50	S	extraction	1.69	0.07	0.0042		0.0414201	0.00248521
SD_58	2010	Brazil	Tropical	central Brazil	cerrado	grassland	natural	Acrustox	tropical weathered		50 to 100	S	extraction	1.11	0.04	0.0025		0.036036	0.00225225
SD_59	2005	Panama	Tropical	central Panama	forest	forest	natural	Ultisols	tropical weathered		10	T	extraction	2.81	0.21	0.0027		0.0747331	0.000960854
SD_59	2005	Panama	Tropical	central Panama	forest	forest	natural	Ultisols	tropical weathered		10	T	extraction	3.39	0.26	0.0022		0.0766962	0.000648968
SD_59	2005	Panama	Tropical	central Panama	forest	forest	natural	Oxisols	tropical weathered		10	T	extraction	5.2	0.44	0.0056		0.0846154	0.00107692
SD_59	2005	Panama	Tropical	central Panama	forest	forest	natural	Ultisols	tropical weathered		10	T	extraction	4.3	0.39	0.0048		0.0906977	0.00111628
SD_59	2005	Panama	Tropical	central Panama	forest	forest	natural	Oxisols	tropical weathered		10	T	extraction	4.01	0.35	0.0085		0.0872818	0.0021197
SD_59	2005	Panama	Tropical	central Panama	forest	forest	natural	Inceptisols	raw		10	T	extraction	4.65	0.4	0.0079		0.0860215	0.00169892
SD_59	2005	Panama	Tropical	central Panama	forest	forest	natural	Oxisols	tropical weathered		10	T	extraction	4.72	0.47	0.0067		0.0995763	0.00141949
SD_59	2005	Panama	Tropical	central Panama	forest	forest	natural	Alfisols	clay transport		10	T	extraction	4	0.35	0.0086		0.0875	0.00215
SD_59	2005	Panama	Tropical	central Panama	forest	forest	natural	Ultisols	tropical weathered		10	T	extraction	5.46	0.36	0.0053		0.0659341	0.000970696
SD_59	2005	Panama	Tropical	central Panama	forest	forest	natural	Oxisols	tropical weathered		10	T	extraction	3.93	0.36	0.011		0.0916031	0.00279898
SD_59	2005	Panama	Tropical	central Panama	forest	forest	natural	Alfisols	clay transport		10	T	extraction	5.66	0.45	0.0134		0.0795053	0.00236749
SD_59	2005	Panama	Tropical	central Panama	forest	forest	natural	Inceptisols	raw		10	T	extraction	5.25	0.4	0.0095		0.0761905	0.00180952
SD_59	2005	Panama	Tropical	central Panama	forest	forest	natural	Inceptisols	raw		10	T	extraction	3.66	0.31	0.0114		0.0846995	0.00311475
SD_59	2005	Panama	Tropical	central Panama	forest	forest	natural	Inceptisols	raw		10	T	extraction	4.86	0.47	0.0144		0.0967078	0.00296296
SD_59	2005	Panama	Tropical	central Panama	forest	forest	natural	Alfisols	clay transport		10	T	extraction	7.23	0.61	0.0206		0.0843707	0.00284924
SD_59	2005	Panama	Tropical	central Panama	forest	forest	natural	Alfisols	clay transport		10	T	extraction	6.6	0.68	0.0167		0.10303	0.0025303
SD_59	2005	Panama	Tropical	central Panama	forest	forest	natural	Alfisols	clay transport		10	T	extraction	7.34	0.63	0.0202		0.0858311	0.00275204
SD_59	2005	Panama	Tropical	central Panama	forest	forest	natural	Inceptisols	raw		10	T	extraction	5.84	0.43	0.0195		0.0736301	0.00333904
SD_59	2005	Panama	Tropical	central Panama	forest	forest	natural	Alfisols	clay transport		10	T	extraction	10.4	0.89	0.0494		0.0855769	0.00475
SD_60	1995	Ethiopia	Tropical	1 uncult	crops	arable	cultivated	Vertisol	na		30	T	extraction	1.8	0.15	0.0037		0.0833333	0.00205556
SD_60	1995	Ethiopia	Tropical	1 farm	grass	grassland	cultivated	Vertisol	na		30	T	extraction	1.2	0.1	0.0027		0.0833333	0.00225
SD_60	1995	Ethiopia	Tropical	1 Research station	crops	arable	cultivated	Vertisol	na		30	T	extraction	1.1	0.11	0.0028		0.1	0.00254545
SD_60	1995	Ethiopia	Tropical	2 uncult	crops	arable	cultivated	Vertisol	na		30	T	extraction	1.5	0.12	0.006		0.08	0.004
SD_60	1995	Ethiopia	Tropical	2 farm	grass	grassland	cultivated	Vertisol	na		30	T	extraction	1.2	0.1	0.0042		0.0833333	0.0035
SD_60	1995	Ethiopia	Tropical	2 Research station	crops	arable	cultivated	Vertisol	na		30	T	extraction	1.3	0.12	0.0048		0.0923077	0.00369231
SD_60	1995	Ethiopia	Tropical	3 uncult	crops	arable	cultivated	Andosol	na		30	T	extraction	2.5	0.25	0.0094		0.1	0.00376
SD_60	1995	Ethiopia	Tropical	3 farm	grass	grassland	cultivated	Andosol	na		30	T	extraction	1.6	0.13	0.0081		0.08125	0.0050625
SD_60	1995	Ethiopia	Tropical	3 Research station	crops	arable	cultivated	Andosol	na		30	T	extraction	1.7	0.16	0.0118		0.0941176	0.00694118
SD_60	1995	Ethiopia	Tropical	4 uncult	crops	arable	cultivated	Alfisol	na		30	T	extraction	1.7	0.16	0.0088		0.0941176	0.00517647
SD_60	1995	Ethiopia	Tropical	4 farm	grass	grassland	cultivated	Alfisol	na		30	T	extraction	1.8	0.17	0.0115		0.0944444	0.00638889
SD_60	1995	Ethiopia	Tropical	4 Research station	crops	arable	cultivated	Alfisol	na		30	T	extraction	1.5	0.14	0.0074		0.0933333	0.00493333
SD_61	2005	Mexico	Tropical	Sierra de Huautla	forest	forest	natural	Entisol	raw		10	T	extraction					0.0368146	0.00152898
SD_61	2005	Mexico	Tropical	Sierra de Huautla	forest	forest	natural	Entisol	raw		10	T	extraction					0.0585831	0.00121689
SD_61	2005	Mexico	Tropical	Sierra de Huautla	forest	forest	natural	Entisol	raw		10	T	extraction					0.0542579	0.00136569
SD_61	2005	Mexico	Tropical	Sierra de Huautla	forest	forest	natural	Entisol	raw		10	T	extraction					0.0422018	0.00136674
SD_62	2005	Brazil	Tropical	not given	forest	forest	natural	acrisol	clay transport		30	T	extraction	1.19	0.12	0.002354		0.10084	0.00197815
SD_62	2005	Brazil	Tropical	not given	forest	forest	natural	acrisol	clay transport		30	T	extraction	1.28	0.08	0.001619		0.0625	0.00126484
SD_62	2005	Brazil	Tropical	not given	forest	forest	natural	acrisol	clay transport		30	T	extraction	1.17	0.07	0.001165		0.0598291	0.000995726
SD_62	2005	Brazil	Tropical	not given	forest	forest	natural	acrisol	clay transport		30	T	extraction	1.84	0.11	0.001957		0.0597826	0.00106359
SD_62	2005	Venezuela	Tropical	not given	forest	forest	natural	acrisol	clay transport		30	T	extraction	2.05	0.11	0.000668		0.0536585	0.000325854
SD_62	2005	Venezuela	Tropical	not given	forest	forest	natural	acrisol	clay transport		30	T	extraction	1.78	0.17	0.00468		0.0955056	0.00262921
SD_62	2005	Peru	Tropical	not given	forest	forest	natural	alisol	clay transport		30	T	extraction	1.71	0.13	0.003218		0.0760234	0.00188187
SD_62	2005	Peru	Tropical	not given	forest	forest	natural	alisol	clay transport		30	T	extraction	2.15	0.22	0.004389		0.102326	0.0020414
SD_62	2005	Ecuador	Tropical	not given	forest	forest	natural	alisol	clay transport		30	T	extraction	2.09	0.21	0.005822		0.100478	0.00278565
SD_62	2005	Ecuador	Tropical	not given	forest	forest	natural	alisol	clay transport		30	T	extraction	2.4	0.22	0.004523		0.0916667	0.00188458
SD_62	2005	Ecuador	Tropical	not given	forest	forest	natural	alisol	clay transport		30	T	extraction	0.82	0.11	0.010605		0.134146	0.0129329
SD_62	2005	Peru	Tropical	not given	forest	forest	natural	alisol	clay transport		30	T	extraction	0.98	0.15	0.011097		0.153061	0.0113235
SD_62	2005	Peru	Tropical	not given	forest	forest	natural	alisol	clay transport		30	T	extraction	1.2	0.17	0.012222		0.141667	0.010185
SD_62	2005	Ecuador	Tropical	not given	forest	forest	natural	alisol	clay transport		30	T	extraction	1.74	0.19	0.01183		0.109195	0.00679885
SD_62	2005	Peru	Tropical	not given	forest	forest	natural	alisol	clay transport		30	T	extraction	1.57	0.18	0.008393		0.11465	0.00534586
SD_62	2005	Colombia	Tropical	not given	forest	forest	natural	alisol	clay transport		30	T	extraction	1.51	0.1	0.000844		0.0662252	0.00055894
SD_62	2005	Ecuador	Tropical	not given	forest	forest	natural	andosol	volcanic		30	T	extraction	11.99	0.9	0.055622		0.0750626	0.00463903
SD_62	2005	Peru	Tropical	not given	forest	forest	natural	arenosol	raw		30	T	extraction	0.91	0.06	0.001152		0.0659341	0.00126593
SD_62	2005	Peru	Tropical	not given	forest	forest	natural	arenosol	raw		30	T	extraction	1.13	0.08	0.001486		0.0707965	0.00131504
SD_62	2005	Bolivia	Tropical	not given	forest	forest	natural	cambisol	brown		30	T	extraction	1.6	0.2	0.008903		0.125	0.00556437
SD_62	2005	Ecuador	Tropical	not given	forest	forest	natural	cambisol	brown		30	T	extraction	1.42	0.18	0.006812		0.126761	0.00479718
SD_62	2005	Ecuador	Tropical	not given	forest	forest	natural	cambisol	brown		30	T	extraction	3.08	0.29	0.021958		0.0941558	0.00712922
SD_62	2005	Peru	Tropical	not given	forest	forest	natural	cambisol	brown		30	T	extraction	6.34	0.51	0.023826		0.0804416	0.00375804
SD_62	2005	Brazil	Tropical	not given	forest	forest	natural	cambisol	brown		30	T	extraction	1.84	0.24	0.009593		0.130435	0.00521359
SD_62	2005	Colombia	Tropical	not given	forest	forest	natural	cambisol	brown		30	T	extraction	2.62	0.16	0.0021		0.0610687	0.000801527
SD_62	2005	Peru	Tropical	not given	forest	forest	natural	cambisol	brown		30	T	extraction	7.06	0.66	0.019748		0.0934844	0.00279717
SD_62	2005	Peru	Tropical	not given	forest	forest	natural	cambisol	brown		30	T	extraction	2.28	0.21	0.006177		0.0921053	0.00270921
SD_62	2005	Peru	Tropical	not given	forest	forest	natural	cambisol	brown		30	T	extraction	1.35	0.14	0.003858		0.103704	0.00285778
SD_62	2005	Brazil	Tropical	not given	forest	forest	natural	cambisol	brown		30	T	extraction	1.51	0.16	0.004197		0.10596	0.00277947
SD_62	2005	Bolivia	Tropical	not given	forest	forest	natural	cambisol	brown		30	T	extraction	1.42	0.14	0.00621		0.0985915	0.00437324
SD_62	2005	Bolivia	Tropical	not given	forest	forest	natural	cambisol	brown		30	T	extraction	1.3	0.16	0.008534		0.123077	0.00656462
SD_62	2005	Venezuela	Tropical	not given	forest	forest	natural	cambisol	brown		30	T	extraction	4.16	0.21	0.002277		0.0504808	0.000547356
SD_62	2005	Brazil	Tropical	not given	forest	forest	natural	ferralsol	tropical weathered		30	T	extraction	2.17	0.16	0.000855		0.0737327	0.000394009
SD_62	2005	Brazil	Tropical	not given	forest	forest	natural	ferralsol	tropical weathered		30	T	extraction	1.21	0.1	0.003593		0.0826446	0.00296942
SD_62	2005	Brazil	Tropical	not given	forest	forest	natural	ferralsol	tropical weathered		30	T	extraction	2.27	0.17	0.002677		0.0748899	0.0011793
SD_62	2005	Bolivia	Tropical	not given	forest	forest	natural	ferralsol	tropical weathered		30	T	extraction	1.08	0.08	0.002595		0.0740741	0.00240278
SD_62	2005	Bolivia	Tropical	not given	forest	forest	natural	ferralsol	tropical weathered		30	T	extraction	1.42	0.1	0.003024		0.0704225	0.00212958
SD_62	2005	Brazil	Tropical	not given	forest	forest	natural	ferralsol	tropical weathered		30	T	extraction	2.59	0.15	0.001389		0.0579151	0.000536293
SD_62	2005	Brazil	Tropical	not given	forest	forest	natural	ferralsol	tropical weathered		30	T	extraction	3.62	0.25	0.002228		0.0690608	0.00061547
SD_62	2005	Brazil	Tropical	not given	forest	forest	natural	ferralsol	tropical weathered		30	T	extraction	1.07	0.08	0.001451		0.0747664	0.00135607
SD_62	2005	Brazil	Tropical	not given	forest	forest	natural	ferralsol	tropical weathered		30	T	extraction	2.54	0.17	0.003219		0.0669291	0.00126732
SD_62	2005	Brazil	Tropical	not given	forest	forest	natural	ferralsol	tropical weathered		30	T	extraction	1.64	0.12	0.001215		0.0731707	0.000740854
SD_62	2005	Ecuador	Tropical	not given	forest	forest	natural	fluvisol	raw		30	T	extraction	2.88	0.32	0.017565		0.111111	0.00609896
SD_62	2005	Peru	Tropical	not given	forest	forest	natural	gleysol	hydromorphic		30	T	extraction	0.68	0.06	0.004691		0.0882353	0.00689853
SD_62	2005	Peru	Tropical	not given	forest	forest	natural	gleysol	hydromorphic		30	T	extraction	1.01	0.14	0.010456		0.138614	0.0103525
SD_62	2005	Colombia	Tropical	not given	forest	forest	natural	gleysol	hydromorphic		30	T	extraction	1.82	0.24	0.015074		0.131868	0.00828242
SD_62	2005	Ecuador	Tropical	not given	forest	forest	natural	gleysol	hydromorphic		30	T	extraction	2.19	0.16	0.005098		0.0730594	0.00232785
SD_62	2005	Venezuela	Tropical	not given	forest	forest	natural	lixisol	clay transport		30	T	extraction	1.29	0.11	0.002301		0.0852713	0.00178372
SD_62	2005	Bolivia	Tropical	not given	forest	forest	natural	nitisol	clay transport		30	T	extraction	4.87	0.45	0.01173		0.0924025	0.00240862
SD_62	2005	Colombia	Tropical	not given	forest	forest	natural	plintosol	tropical weathered		30	T	extraction	1.23	0.15	0.009141		0.121951	0.00743171
SD_62	2005	Colombia	Tropical	not given	forest	forest	natural	plintosol	tropical weathered		30	T	extraction	1.37	0.16	0.008526		0.116788	0.00622336
SD_62	2005	Brazil	Tropical	not given	forest	forest	natural	plintosol	tropical weathered		30	T	extraction	1.73	0.16	0.003955		0.0924855	0.00228613
SD_62	2005	Brazil	Tropical	not given	forest	forest	natural	plintosol	tropical weathered		30	T	extraction	0.94	0.1	0.00454		0.106383	0.00482979
SD_62	2005	Colombia	Tropical	not given	forest	forest	natural	plintosol	tropical weathered		30	T	extraction	1.44	0.15	0.00739		0.104167	0.00513194
SD_62	2005	Colombia	Tropical	not given	forest	forest	natural	plintosol	tropical weathered		30	T	extraction	1.31	0.14	0.005609		0.10687	0.00428168
SD_62	2005	Peru	Tropical	not given	forest	forest	natural	plintosol	tropical weathered		30	T	extraction	1.64	0.17	0.006477		0.103659	0.00394939
SD_62	2005	Peru	Tropical	not given	forest	forest	natural	plintosol	tropical weathered		30	T	extraction	0.75	0.07	0.004781		0.0933333	0.00637467
SD_62	2005	Brazil	Tropical	not given	forest	forest	natural	plintosol	tropical weathered		30	T	extraction	0.5	0.06	0.003675		0.12	0.00735
SD_62	2005	Brazil	Tropical	not given	forest	forest	natural	plintosol	tropical weathered		30	T	extraction	1.59	0.17	0.005848		0.106918	0.00367799
SD_62	2005	Colombia	Tropical	not given	forest	forest	natural	podzol	podzolized		30	T	extraction	0.79	0.05	0.001389		0.0632911	0.00175823
SD_62	2005	Brazil	Tropical	not given	forest	forest	natural	podzol	podzolized		30	T	extraction	1.34	0.08	0.000629		0.0597015	0.000469403
SD_62	2005	Venezuela	Tropical	not given	forest	forest	natural	podzol	podzolized		30	T	extraction	2.43	0.11	0.000568		0.0452675	0.000233745
SD_62	2005	Bolivia	Tropical	not given	forest	forest	natural	umbrisol	brown		30	T	extraction	6.14	0.52	0.029398		0.0846906	0.00478795
SD_62	2005	Bolivia	Tropical	not given	forest	forest	natural	umbrisol	brown		30	T	extraction	6.05	0.53	0.022034		0.0876033	0.00364198
SD_63	1995	Brazil	Tropical	Uberlândia	cerrado	grassland	natural	oxisol	tropical weathered		15	T	extraction	2.48	0.142	0.01121		0.0572581	0.00452016
SD_63	1995	Brazil	Tropical	Uberlândia	pasture	grassland	cultivated	oxisol	na		15	T	extraction	2.3	0.135	0.01		0.0586957	0.00434783
SD_63	1995	Brazil	Tropical	Uberlândia	pasture	grassland	cultivated	oxisol	na		15	T	extraction	2.46	0.143	0.01113		0.0581301	0.00452439
SD_63	1995	Brazil	Tropical	Uberlândia	eucalyptus	forest	cultivated	oxisol	na		15	T	extraction	2.38	0.139	0.01216		0.0584034	0.00510924
SD_63	1995	Brazil	Tropical	Uberlândia	forest	forest	natural	oxisol	tropical weathered		15	T	extraction	2.01	0.111	0.0126		0.0552239	0.00626866
SD_63	1995	Brazil	Tropical	Uberlândia	arable	arable	cultivated	oxisol	na		15	T	extraction	2.33	0.14	0.0111		0.0600858	0.00476395
SD_63	1995	Brazil	Tropical	Uberlândia	arable	arable	cultivated	oxisol	na		15	T	extraction	2.18	0.138	0.01294		0.0633028	0.00593578
SD_63	1995	Brazil	Tropical	Uberlândia	arable	arable	cultivated	oxisol	na		15	T	extraction	2.11	0.133	0.01239		0.0630332	0.00587204
SD_64	1970	W Indies	Tropical	not given	not given	not given	not given	regosol	raw		20	T	no P	2.3	0.15		0.014715	0.0652174		0.00639783
SD_64	1970	W Indies	Tropical	not given	not given	not given	not given	ultisol	tropical weathered		20	T	no P	1.4	0.12		0.011316	0.0857143		0.00808286
SD_64	1970	W Indies	Tropical	not given	not given	not given	not given	regosol	raw		20	T	no P	3	0.19		0.026163	0.0633333		0.008721
SD_64	1970	W Indies	Tropical	not given	not given	not given	not given	mollisol	brown		20	T	no P	3.5	0.29		0.034884	0.0828571		0.00996686
SD_64	1970	W Indies	Tropical	not given	not given	not given	not given	inceptisol	raw		20	T	no P	6.8	0.56		0.046155	0.0823529		0.0067875
SD_64	1970	W Indies	Tropical	not given	not given	not given	not given	inceptisol	raw		20	T	no P	1.2	0.12		0.0133	0.1		0.0110833
SD_64	1970	W Indies	Tropical	not given	not given	not given	not given	inceptisol	raw		20	T	no P	1.4	0.13		0.010296	0.0928571		0.00735429
SD_64	1970	W Indies	Tropical	not given	not given	not given	not given	inceptisol	raw		20	T	no P	3.3	0.27		0.030624	0.0818182		0.00928
SD_65	2005	Panama	Tropical	Barro Colorado Island	forest	forest	natural	Aquertic Hapludalf	clay transport		0 to 9	T	extraction	2.173	0.238	0.0045		0.109526	0.00207087
SD_65	2005	Panama	Tropical	Barro Colorado Island	forest	forest	natural	Aquertic Hapludalf	clay transport		9 to 34	S	extraction	0.896	0.114	0.0025		0.127232	0.00279018
SD_65	2005	Panama	Tropical	Barro Colorado Island	forest	forest	natural	Aquertic Hapludalf	clay transport		34 to 50	S	extraction	0.437	0.061	0.001		0.139588	0.00228833
SD_65	2005	Panama	Tropical	Barro Colorado Island	forest	forest	natural	Aquertic Hapludalf	clay transport		50 to 112	S	extraction	0.195	0.02	0.0004		0.102564	0.00205128
SD_65	2005	Panama	Tropical	Barro Colorado Island	forest	forest	natural	Aquertic Hapludalf	clay transport		112 to 120	S	extraction	0.06	0.01	0.0012		0.166667	0.02
SD_65	2005	Panama	Tropical	Barro Colorado Island	forest	forest	natural	Typic Eutrudept	raw		0 to 3	T	extraction	2.981	0.301	0.0075		0.100973	0.00251593
SD_65	2005	Panama	Tropical	Barro Colorado Island	forest	forest	natural	Typic Eutrudept	raw		3 to 20	T	extraction	1.392	0.152	0.0047		0.109195	0.00337644
SD_65	2005	Panama	Tropical	Barro Colorado Island	forest	forest	natural	Typic Eutrudept	raw		20 to 45	S	extraction	0.408	0.038	0.0015		0.0931373	0.00367647
SD_65	2005	Panama	Tropical	Barro Colorado Island	forest	forest	natural	Typic Eutrudept	raw		45 to 110	S	extraction	0.182	0.018	0.0009		0.0989011	0.00494505
SD_65	2005	Panama	Tropical	Barro Colorado Island	forest	forest	natural	Typic Eutrudept (- Eutrudox)	raw		0 to 5	T	extraction	3.17	0.302	0.0167		0.0952681	0.00526814
SD_65	2005	Panama	Tropical	Barro Colorado Island	forest	forest	natural	Typic Eutrudept (- Eutrudox)	raw		5 to 13	T	extraction	2.432	0.231	0.0137		0.0949836	0.00563322
SD_65	2005	Panama	Tropical	Barro Colorado Island	forest	forest	natural	Typic Eutrudept (- Eutrudox)	raw		13 to 60	S	extraction	1.302	0.128	0.0102		0.0983103	0.0078341
SD_65	2005	Panama	Tropical	Barro Colorado Island	forest	forest	natural	Mollic-Typic Eutrudept(-Eutrudox)	raw		0 to 5	T	extraction	5.05	0.523	0.0283		0.103564	0.00560396
SD_65	2005	Panama	Tropical	Barro Colorado Island	forest	forest	natural	Mollic-Typic Eutrudept(-Eutrudox)	raw		5 to 40	S	extraction	2.152	0.235	0.0269		0.109201	0.0125
SD_65	2005	Panama	Tropical	Barro Colorado Island	forest	forest	natural	Mollic-Typic Eutrudept(-Eutrudox)	raw		40 to 65	S	extraction	1.267	0.124	0.0173		0.097869	0.0136543
SD_65	2005	Panama	Tropical	Barro Colorado Island	forest	forest	natural	Mollic-Typic Eutrudept(-Eutrudox)	raw		65 to 160	S	extraction	0.803	0.114	0.0052		0.141968	0.00647572
SD_65	2005	Panama	Tropical	Barro Colorado Island	forest	forest	natural	(Hapludalfic) Typic Eutrudox	tropical weathered		0 to 6	T	extraction	3.734	0.371	0.0437		0.0993573	0.0117033
SD_65	2005	Panama	Tropical	Barro Colorado Island	forest	forest	natural	(Hapludalfic) Typic Eutrudox	tropical weathered		6 to 26	T	extraction	2.337	0.23	0.0388		0.0984168	0.0166025
SD_65	2005	Panama	Tropical	Barro Colorado Island	forest	forest	natural	(Hapludalfic) Typic Eutrudox	tropical weathered		26 to 51	S	extraction	1.231	0.102	0.0213		0.0828595	0.017303
SD_65	2005	Panama	Tropical	Barro Colorado Island	forest	forest	natural	(Hapludalfic) Typic Eutrudox	tropical weathered		51 to 91	S	extraction	0.612	0.057	0.005		0.0931373	0.00816993
SD_65	2005	Panama	Tropical	Barro Colorado Island	forest	forest	natural	(Hapludalfic) Typic Eutrudox	tropical weathered		91 to 151	S	extraction	0.316	0.024	0.0018		0.0759494	0.0056962
SD_65	2005	Panama	Tropical	Barro Colorado Island	forest	forest	natural	(Hapludalfic) Typic Eutrudox	tropical weathered		151 to 160	S	extraction	0.352	0.026	0.0019		0.0738636	0.00539773
SD_66	1985	Ghana	Tropical	not given	forest	forest	natural	Typic Haplorthox	tropical weathered		22	T	difference	1	0.11	0.0071		0.11	0.0071
SD_66	1985	Ghana	Tropical	not given	tall gr sav	grassland	natural	Entisol	raw		22	T	difference	1.5	0.13	0.0168		0.0866667	0.0112
SD_66	1985	Ghana	Tropical	not given	tall gr sav	grassland	natural	Entisol	raw		22	T	difference	0.4	0.03	0.0033		0.075	0.00825
SD_66	1985	Ghana	Tropical	not given	savanna	grassland	natural	Stratic Natrustalf	clay transport		22	T	difference	0.3	0.03	0.0022		0.1	0.00733333
SD_66	1985	Ghana	Tropical	not given	thicket	forest	natural	Typic Paleudult	tropical weathered		22	T	difference	0.4	0.06	0.0034		0.15	0.0085
SD_66	1985	Ghana	Tropical	not given	savanna	grassland	natural	Typic Pellustert	vertisol		22	T	difference	1.4	0.08	0.0069		0.0571429	0.00492857
SD_66	1985	Ghana	Tropical	not given	tree sav	forest	natural	Ultisol	tropical weathered		22	T	difference	1.2	0.09	0.0209		0.075	0.0174167
SD_66	1985	Ghana	Tropical	not given	savanna	grassland	natural	Vertic Eutrochrept	raw		22	T	difference	0.8	0.08	0.0049		0.1	0.006125
SD_66	1985	Ghana	Tropical	not given	forest	forest	natural	Typic Haplorthox	tropical weathered		22	T	difference	0.6	0.06	0.0037		0.1	0.00616667
SD_66	1985	Ghana	Tropical	not given	short gr sav	grassland	natural	Typic Chromustert	vertisol		22	T	difference	1	0.09	0.0061		0.09	0.0061
SD_66	1985	Ghana	Tropical	not given	forest	forest	natural	Ultisol	tropical weathered		22	T	difference	1.3	0.11	0.0195		0.0846154	0.015
SD_66	1985	Ghana	Tropical	not given	savanna	grassland	natural	Oxic Plinthaqualf	clay transport		22	T	difference	0.3	0.03	0.0029		0.1	0.00966667
SD_66	1985	Ghana	Tropical	not given	short gr sav	grassland	natural	Typic Paleustalf	clay transport		22	T	difference	0.3	0.03	0.007		0.1	0.0233333
SD_66	1985	Ghana	Tropical	not given	sec forest	forest	natural	Typic Rhodudult	tropical weathered		22	T	difference	0.8	0.09	0.01		0.1125	0.0125
SD_66	1985	Ghana	Tropical	not given	sec forest	forest	natural	Plinthic Paleudult	tropical weathered		22	T	difference	1.7	0.22	0.0178		0.129412	0.0104706
SD_66	1985	Ghana	Tropical	not given	forest	forest	natural	Paralithic Eutrorthox	tropical weathered		22	T	difference	1	0.1	0.0083		0.1	0.0083
SD_66	1985	Ghana	Tropical	not given	med gr sav	grassland	natural	Ultisol	tropical weathered		22	T	difference	0.7	0.07	0.0053		0.1	0.00757143
SD_66	1985	Ghana	Tropical	not given	savanna	grassland	natural	Typic Rhodustult	tropical weathered		22	T	difference	0.3	0.02	0.0036		0.0666667	0.012
SD_66	1985	Ghana	Tropical	not given	tall gr sav	grassland	natural	Paleustalf	clay transport		22	T	difference	1.3	0.08	0.0098		0.0615385	0.00753846
SD_66	1985	Ghana	Tropical	not given	savanna	grassland	natural	Typic Paleustult	tropical weathered		22	T	difference	0.4	0.03	0.0048		0.075	0.012
SD_66	1985	Ghana	Tropical	not given	tall gr sav	grassland	natural	Vertisol	vertisol		22	T	difference	1	0.07	0.0106		0.07	0.0106
SD_66	1985	Ghana	Tropical	not given	savanna	grassland	natural	Aquic Ustorthent	raw		22	T	difference	0.6	0.06	0.0156		0.1	0.026
SD_66	1985	Ghana	Tropical	not given	savanna	grassland	natural	Ultisol	tropical weathered		22	T	difference	1.7	0.17	0.0134		0.1	0.00788235
SD_66	1985	Ghana	Tropical	not given	med gr sav	grassland	natural	Ultisol	tropical weathered		22	T	difference	1.4	0.1	0.0121		0.0714286	0.00864286
SD_66	1985	Ghana	Tropical	not given	short gr sav	grassland	natural	Plinthic Paleustalf	clay transport		22	T	difference	0.4	0.04	0.0044		0.1	0.011
SD_66	1985	Ghana	Tropical	not given	forest	forest	natural	Plinthic Paleudalf	clay transport		22	T	difference	1.4	0.15	0.0243		0.107143	0.0173571
SD_66	1985	Ghana	Tropical	not given	sec forest	forest	natural	Typic Paleudalf	clay transport		22	T	difference	0.8	0.09	0.0095		0.1125	0.011875
SD_66	1985	Ghana	Tropical	not given	savanna	grassland	natural	Orthoxic Plinth, Aqualf	clay transport		22	T	difference	0.5	0.05	0.0012		0.1	0.0024
SD_66	1985	Ghana	Tropical	not given	sec forest	forest	natural	Plinthic Paleudult	tropical weathered		22	T	difference	1.9	0.29	0.0221		0.152632	0.0116316
SD_66	1985	Ghana	Tropical	not given	savanna	grassland	natural	Vertic Eutrochrept	raw		22	T	difference	0.9	0.08	0.0157		0.0888889	0.0174444
SD_66	1985	Ghana	Tropical	not given	forest	forest	natural	Oxic Tropaquent	raw		22	T	difference	1.1	0.13	0.0156		0.118182	0.0141818
SD_66	1985	Ghana	Tropical	not given	swamp sav	grassland	natural	Typic Pelludert	vertisol		22	T	difference	1.1	0.13	0.0062		0.118182	0.00563636
SD_66	1985	Ghana	Tropical	not given	forest	forest	natural	Plinthic Paleustalf	clay transport		22	T	difference	1.3	0.15	0.0198		0.115385	0.0152308
SD_66	1985	Ghana	Tropical	not given	short gr sav	grassland	natural	Ultisol	tropical weathered		22	T	difference	1.6	0.15	0.0134		0.09375	0.008375
SD_66	1985	Ghana	Tropical	not given	short gr sav	grassland	natural	Plinthic Paleustalf	clay transport		22	T	difference	0.4	0.04	0.0048		0.1	0.012
SD_66	1985	Ghana	Tropical	not given	tall gr sav	grassland	natural	Lithic Rhodustalf	clay transport		22	T	difference	0.7	0.07	0.0056		0.1	0.008
SD_66	1985	Ghana	Tropical	not given	thicket	forest	natural	Typic Rhodustalf	clay transport		22	T	difference	0.9	0.07	0.0091		0.0777778	0.0101111
SD_66	1985	Ghana	Tropical	not given	savanna	grassland	natural	Typic Paleustalf	clay transport		22	T	difference	0.6	0.06	0.0047		0.1	0.00783333
SD_66	1985	Ghana	Tropical	not given	savanna	grassland	natural	Paleustalf	clay transport		22	T	difference	0.7	0.07	0.0047		0.1	0.00671429
SD_66	1985	Ghana	Tropical	not given	med gr sav	grassland	natural	Ultisol	tropical weathered		22	T	difference	0.6	0.05	0.004		0.0833333	0.00666667
SD_66	1985	Ghana	Tropical	not given	tall gr sav	grassland	natural	Lithic/Paralithic Pellustert	vertisol		22	T	difference	0.7	0.07	0.0049		0.1	0.007
SD_66	1985	Ghana	Tropical	not given	forest	forest	natural	Typic Haplorthox	tropical weathered		22	T	difference	0.8	0.1	0.0064		0.125	0.008
SD_66	1985	Ghana	Tropical	not given	tall gr sav	grassland	natural	Typic Rhodustalf	clay transport		22	T	difference	0.2	0.02	0.0039		0.1	0.0195
SD_66	1985	Ghana	Tropical	not given	savanna	grassland	natural	Plinthic Paleustalf	clay transport		22	T	difference	0.4	0.03	0.0041		0.075	0.01025
SD_66	1985	Ghana	Tropical	not given	savanna	grassland	natural	Aquic Ustorthent	raw		22	T	difference	0.6	0.06	0.0048		0.1	0.008
SD_66	1985	Ghana	Tropical	not given	forest	forest	natural	Plinthic Paleudalf	clay transport		22	T	difference	1.2	0.12	0.0054		0.1	0.0045
SD_66	1985	Ghana	Tropical	not given	tall gr sav	grassland	natural	Paleustalf	clay transport		22	T	difference	0.7	0.06	0.0071		0.0857143	0.0101429
SD_66	1985	Ghana	Tropical	not given	short gr sav	grassland	natural	Ruptic-Psammentic Paralithic Natraqualf	clay transport		22	T	difference	0.3	0.03	0.0037		0.1	0.0123333
SD_67	2000	Malaysia	Tropical	Tasek Bera Basin B37	grass/forest	peatland	natural	peat	peat		6	T	total assumed organic	19.43	1.22		0.28	0.0627895		0.0144107
SD_67	2000	Malaysia	Tropical	Tasek Bera Basin B37	grass/forest	peatland	natural	peat	peat		34	T	total assumed organic	28.64	1.34		0.47	0.0467877		0.0164106
SD_67	2000	Malaysia	Tropical	Tasek Bera Basin B38	grass/forest	peatland	natural	peat	peat		0	T	total assumed organic	12.57	0.94		0.19	0.0747812		0.0151154
SD_67	2000	Malaysia	Tropical	Tasek Bera Basin B38	grass/forest	peatland	natural	peat	peat		14	T	total assumed organic	7.47	0.59		0.12	0.0789826		0.0160643
SD_67	2000	Malaysia	Tropical	Tasek Bera Basin B38	grass/forest	peatland	natural	peat	peat		29	T	total assumed organic	9.83	0.6		0.14	0.0610376		0.0142421
SD_67	2000	Malaysia	Tropical	Tasek Bera Basin B49	grass/forest	peatland	natural	peat	peat		25	T	total assumed organic	24.87	1.26		0.28	0.0506634		0.0112585
SD_67	2000	Malaysia	Tropical	Tasek Bera Basin B68	grass/forest	peatland	natural	peat	peat		8	T	total assumed organic	23.38	1.15		0.32	0.0491873		0.0136869
SD_67	2000	Malaysia	Tropical	Tasek Bera Basin B68	grass/forest	peatland	natural	peat	peat		25	T	total assumed organic	22.91	1.29		0.4	0.0563073		0.0174596
SD_67	2000	Malaysia	Tropical	Tasek Bera Basin B77	grass/forest	peatland	natural	peat	peat		34	T	total assumed organic	33.29	1.84		0.29	0.0552719		0.00871132
SD_67	2000	Malaysia	Tropical	Tasek Bera Basin B89	grass/forest	peatland	natural	peat	peat		0	T	total assumed organic	28.41	1.46		0.19	0.0513904		0.00668779
SD_67	2000	Malaysia	Tropical	Tasek Bera Basin B89	grass/forest	peatland	natural	peat	peat		10	T	total assumed organic	32.53	1.22		0.21	0.0375038		0.00645558
SD_67	2000	Malaysia	Tropical	Tasek Bera Basin B89	grass/forest	peatland	natural	peat	peat		18	T	total assumed organic	38.11	1.33		0.14	0.034899		0.00367358
SD_67	2000	Malaysia	Tropical	Tasek Bera Basin B98	grass/forest	peatland	natural	peat	peat		32	T	total assumed organic	22.15	1.24		0.19	0.0559819		0.00857788
SD_67	2000	Malaysia	Tropical	Tasek Bera Basin B142	grass/forest	peatland	natural	peat	peat		3	T	total assumed organic	9.95	0.71		0.16	0.0713568		0.0160804
SD_67	2000	Malaysia	Tropical	Tasek Bera Basin B142	grass/forest	peatland	natural	peat	peat		22	T	total assumed organic	14.36	0.89		0.19	0.0619777		0.0132312
SD_67	2000	Malaysia	Tropical	Tasek Bera Basin B144	grass/forest	peatland	natural	peat	peat		5	T	total assumed organic	22.4	1.29		0.32	0.0575893		0.0142857
SD_67	2000	Malaysia	Tropical	Tasek Bera Basin B144	grass/forest	peatland	natural	peat	peat		22	T	total assumed organic	18.84	1.28		0.32	0.0679406		0.0169851
SD_68	2007	Panama	Tropical	Changuinola, Site 1	forest (palm)	peatland	natural	ombrotrophic peats	peat		0-10	T	total assumed organic	50	2.9	0.1028		0.058	0.002056
SD_68	2007	Panama	Tropical	Changuinola, Site 2	forest (palm)	peatland	natural	ombrotrophic peats	peat		0-10	T	total assumed organic	50	2.9	0.1014		0.058	0.002028
SD_68	2007	Panama	Tropical	Changuinola, Site 3	forest	peatland	natural	ombrotrophic peats	peat		0-10	T	total assumed organic	50	2.8	0.0956		0.056	0.001912
SD_68	2007	Panama	Tropical	Changuinola, Site 4	forest	peatland	natural	ombrotrophic peats	peat		0-10	T	total assumed organic	50	2.6	0.0655		0.052	0.00131
SD_68	2007	Panama	Tropical	Changuinola, Site 5	forest	peatland	natural	ombrotrophic peats	peat		0-10	T	total assumed organic	50	2.8	0.071		0.056	0.00142
SD_68	2007	Panama	Tropical	Changuinola, Site 6	forest	peatland	natural	ombrotrophic peats	peat		0-10	T	total assumed organic	50	2.5	0.0659		0.05	0.001318
SD_68	2007	Panama	Tropical	Changuinola, Site 7	forest	peatland	natural	ombrotrophic peats	peat		0-10	T	total assumed organic	50	2.3	0.0672		0.046	0.001344
SD_68	2007	Panama	Tropical	Changuinola, Site 8	forest	peatland	natural	ombrotrophic peats	peat		0-10	T	total assumed organic	50	1.9	0.0388		0.038	0.000776
SD_68	2007	Panama	Tropical	Changuinola, Site 9	grass/forest	peatland	natural	ombrotrophic peats	peat		0-10	T	total assumed organic	50	2.2	0.0442		0.044	0.000884
SD_69	1993	Indonesia	Tropical	Sungai Sebangau A0	forest	peatland	natural	ombrotrophic peats	peat		< 25	T	total assumed organic	50	1.8	0.0278		0.036	0.000556
SD_69	1993	Indonesia	Tropical	Sungai Sebangau A1a	forest	peatland	natural	ombrotrophic peats	peat		< 25	T	total assumed organic	50	1	0.0272		0.02	0.000544
SD_69	1993	Indonesia	Tropical	Sungai Sebangau A2	forest	peatland	natural	ombrotrophic peats	peat		< 25	T	total assumed organic	50	1.9	0.0373		0.038	0.000746
SD_69	1993	Indonesia	Tropical	Sungai Sebangau A3	forest	peatland	natural	ombrotrophic peats	peat		< 25	T	total assumed organic	50	1.4	0.034		0.028	0.00068
SD_69	1993	Indonesia	Tropical	Sungai Sebangau A4	forest	peatland	natural	ombrotrophic peats	peat		< 25	T	total assumed organic	50	0.8	0.0339		0.016	0.000678
SD_70	1971	Malaysia	Tropical	Maludam Peninsula transect km 6	forest	peatland	natural	ombrotrophic peats	peat		< 25	T	total assumed organic	50	2.11	0.051		0.0422	0.00102
SD_70	1971	Malaysia	Tropical	Maludam Peninsula transect km 7	forest	peatland	natural	ombrotrophic peats	peat		< 25	T	total assumed organic	50	1.93	0.0503		0.0386	0.001006
SD_70	1971	Malaysia	Tropical	Maludam Peninsula transect km 8	forest	peatland	natural	ombrotrophic peats	peat		< 25	T	total assumed organic	50	2.06	0.0505		0.0412	0.00101
SD_70	1971	Malaysia	Tropical	Maludam Peninsula transect km 9	forest	peatland	natural	ombrotrophic peats	peat		< 25	T	total assumed organic	50	1.84	0.0496		0.0368	0.000992
SD_70	1971	Malaysia	Tropical	Maludam Peninsula transect km 10	forest	peatland	natural	ombrotrophic peats	peat		< 25	T	total assumed organic	50	1.95	0.0475		0.039	0.00095
SD_70	1971	Malaysia	Tropical	Maludam Peninsula transect km 11	forest	peatland	natural	ombrotrophic peats	peat		< 25	T	total assumed organic	50	2.06	0.052		0.0412	0.00104
SD_70	1971	Malaysia	Tropical	Maludam Peninsula transect km 12	forest	peatland	natural	ombrotrophic peats	peat		< 25	T	total assumed organic	50	2.13	0.0516		0.0426	0.001032
SD_70	1971	Malaysia	Tropical	Maludam Peninsula transect km 13	forest	peatland	natural	ombrotrophic peats	peat		< 25	T	total assumed organic	50	1.97	0.0381		0.0394	0.000762
SD_70	1971	Malaysia	Tropical	Maludam Peninsula transect km 14	forest	peatland	natural	ombrotrophic peats	peat		< 25	T	total assumed organic	50	1.73	0.035		0.0346	0.0007
SD_70	1971	Malaysia	Tropical	Maludam Peninsula transect km 15	forest	peatland	natural	ombrotrophic peats	peat		< 25	T	total assumed organic	50	1.84	0.0394		0.0368	0.000788
SD_70	1971	Malaysia	Tropical	Maludam Peninsula transect km 16	forest	peatland	natural	ombrotrophic peats	peat		< 25	T	total assumed organic	50	1.58	0.029		0.0316	0.00058
SD_70	1971	Malaysia	Tropical	Maludam Peninsula transect km 17	forest	peatland	natural	ombrotrophic peats	peat		< 25	T	total assumed organic	50	1.56	0.0289		0.0312	0.000578
SD_70	1971	Malaysia	Tropical	Maludam Peninsula transect km 18	forest	peatland	natural	ombrotrophic peats	peat		< 25	T	total assumed organic	50	1.5	0.0296		0.03	0.000592
SD_70	1971	Malaysia	Tropical	Maludam Peninsula transect km 19	forest	peatland	natural	ombrotrophic peats	peat		< 25	T	total assumed organic	50	1.48	0.028		0.0296	0.00056
SD_70	1971	Malaysia	Tropical	Maludam Peninsula transect km 20	forest	peatland	natural	ombrotrophic peats	peat		< 25	T	total assumed organic	50	1.66	0.026		0.0332	0.00052
SD_70	1971	Malaysia	Tropical	Maludam Peninsula transect km 21	forest	peatland	natural	ombrotrophic peats	peat		< 25	T	total assumed organic	50	1.72	0.0231		0.0344	0.000462
SD_70	1971	Malaysia	Tropical	Maludam Peninsula transect km 22	forest	peatland	natural	ombrotrophic peats	peat		< 25	T	total assumed organic	50	1.51	0.0224		0.0302	0.000448
SD_70	1971	Malaysia	Tropical	Maludam Peninsula transect km 23	forest	peatland	natural	ombrotrophic peats	peat		< 25	T	total assumed organic	50	1.64	0.0234		0.0328	0.000468
SD_70	1971	Malaysia	Tropical	Maludam Peninsula transect km 24	forest	peatland	natural	ombrotrophic peats	peat		< 25	T	total assumed organic	50	1.73	0.0203		0.0346	0.000406
SD_71	1992-3	Rwanda	Tropical	Mashya bog, Rift Valley	forest/moss	peatland	natural	ombrotrophic peats	peat		0-15	T	total assumed organic	50	1.3	0.0474		0.026	0.000948
SD_72	1970	United Kingdom	Temperate	Rosewarne	grass	grassland	cultivated	from upper Silurian slate	na		15	T	no P	2.83	0.314		0.0489	0.110954		0.0172792
SD_72	1970	United Kingdom	Temperate	Liscombe	grass	grassland	cultivated	from upper Devonian slate	na		15	T	no P	3.18	0.332		0.0412	0.104403		0.012956
SD_72	1970	United Kingdom	Temperate	Trawscoed	grass	grassland	cultivated	from Silurian shale alluviium	na		15	T	no P	3.58	0.366		0.0467	0.102235		0.0130447
SD_72	1970	United Kingdom	Temperate	Pwllpeiran	grass	grassland	cultivated	from Silurian shale	na		15	T	no P	7.07	0.704		0.091	0.0995757		0.0128713
SD_72	1970	United Kingdom	Temperate	Great House	grass	grassland	cultivated	from boulder clay	na		15	T	no P	5.46	0.489		0.0872	0.0895604		0.0159707
SD_72	1970	United Kingdom	Temperate	Fairfield	grass	grassland	cultivated	from boulder clay	na		15	T	no P	3.46	0.228		0.0441	0.065896		0.0127457
SD_72	1970	United Kingdom	Temperate	Redesdale	grass	grassland	cultivated	from river alluvium	na		15	T	no P	1.75	0.154		0.026	0.088		0.0148571
SD_72	1970	United Kingdom	Temperate	Bridgets	grass	grassland	cultivated	from loess & chalk with flints	na		15	T	no P	2.71	0.298		0.0516	0.109963		0.0190406
SD_72	1970	United Kingdom	Temperate	Hurley	grass	grassland	cultivated	from chalk with flints	na		15	T	no P	1.8	0.165		0.0272	0.0916667		0.0151111
SD_72	1970	United Kingdom	Temperate	Rosemaund	grass	grassland	cultivated	from old red sandstone	na		15	T	no P	1.36	0.138		0.0188	0.101471		0.0138235
SD_72	1970	United Kingdom	Temperate	Drayton	grass	grassland	cultivated	from lower lias clay	na		15	T	no P	2.83	0.282		0.0461	0.0996466		0.0162898
SD_72	1970	United Kingdom	Temperate	Boxworth	grass	grassland	cultivated	from chalky boulder clay	na		15	T	no P	2.09	0.2		0.0365	0.0956938		0.0174641
SD_72	1970	United Kingdom	Temperate	Arthur Rickwood	grass	grassland	cultivated	basin peat	na		15	T	no P	19.38	1.742		0.704	0.0898865		0.0363261
SD_72	1970	United Kingdom	Temperate	Terrington	grass	grassland	cultivated	from alluvial silt	na		15	T	no P	1.58	0.17		0.0321	0.107595		0.0203165
SD_72	1970	United Kingdom	Temperate	Gleadthorpe	grass	grassland	cultivated	from Bunter pebble beds	na		15	T	no P	1.13	0.081		0.0129	0.0716814		0.0114159
SD_72	1970	United Kingdom	Temperate	High Mowthorpe	grass	grassland	cultivated	from loess & chalk	na		15	T	no P	2.78	0.334		0.0588	0.120144		0.0211511
SD_73	1970	USA Iowa	Temperate	Weller	arable	arable	cultivated	not given	na		15	T	no P	1.38	0.134		0.018522	0.0971014		0.0134217
SD_73	1970	USA Iowa	Temperate	Clarlon	arable	arable	cultivated	not given	na		15	T	no P	2.2	0.198		0.02782	0.09		0.0126455
SD_73	1970	USA Iowa	Temperate	Webster	arable	arable	cultivated	not given	na		15	T	no P	3.15	0.265		0.03317	0.084127		0.0105302
SD_73	1970	USA Iowa	Temperate	Grundy	arable	arable	cultivated	not given	na		15	T	no P	2.34	0.219		0.02838	0.0935897		0.0121282
SD_73	1970	USA Iowa	Temperate	Hagener	arable	arable	cultivated	not given	na		15	T	no P	0.56	0.055		0.00757	0.0982143		0.0135179
SD_73	1970	USA Iowa	Temperate	Fayette	arable	arable	cultivated	not given	na		15	T	no P	1.31	0.136		0.01994	0.103817		0.0152214
SD_73	1970	USA Iowa	Temperate	Monona	arable	arable	cultivated	not given	na		15	T	no P	1.7	0.172		0.03221	0.101176		0.0189471
SD_73	1970	USA Iowa	Temperate	Sharpsburg	arable	arable	cultivated	not given	na		15	T	no P	1.81	0.174		0.02593	0.0961326		0.014326
SD_73	1970	USA Iowa	Temperate	Marshall	arable	arable	cultivated	not given	na		15	T	no P	1.67	0.173		0.028616	0.103593		0.0171353
SD_73	1970	USA Iowa	Temperate	Albaton	arable	arable	cultivated	not given	na		15	T	no P	1.55	0.16		0.0444	0.103226		0.0286452
SD_73	1970	USA Iowa	Temperate	Ida	arable	arable	cultivated	not given	na		15	T	no P	1.5	0.158		0.02929	0.105333		0.0195267
SD_73	1970	USA Iowa	Temperate	Sarpy	arable	arable	cultivated	not given	na		15	T	no P	0.95	0.078		0.02077	0.0821053		0.0218632
SD_74	1982	Germany	Temperate	Neunkirchen	forest	forest	natural	Eutrochrept	raw	F-Ah		T	no P	9	0.51		0.0491	0.0566667		0.00545556
SD_74	1982	Germany	Temperate	Neunkirchen	forest	forest	natural	Eutrochrept	raw	Ah		T	no P	3.9	0.36		0.0373	0.0923077		0.0095641
SD_74	1982	Germany	Temperate	Neunkirchen	forest	forest	natural	Eutrochrept	raw	Ah-M		S	no P	2.1	0.2		0.0224	0.0952381		0.0106667
SD_74	1982	Germany	Temperate	Neunkirchen	forest	forest	natural	Eutrochrept	raw	Go-M		S	no P	0.8	0.07		0.0053	0.0875		0.006625
SD_74	1982	Germany	Temperate	Neuenmarkt	forest	forest	natural	Fluvaquent	hydromorphic	F-Ah		T	no P	11.3	0.66		0.0582	0.0584071		0.00515044
SD_74	1982	Germany	Temperate	Neuenmarkt	forest	forest	natural	Fluvaquent	hydromorphic	Gro-Ah		T	no P	5.2	0.36		0.035	0.0692308		0.00673077
SD_74	1982	Germany	Temperate	Neuenmarkt	forest	forest	natural	Fluvaquent	hydromorphic	Ah-Gor		S	no P	2.6	0.2		0.028	0.0769231		0.0107692
SD_74	1982	Germany	Temperate	Neuenmarkt	forest	forest	natural	Fluvaquent	hydromorphic	Gr		S	no P	3.4	0.27		0.0347	0.0794118		0.0102059
SD_74	1982	Germany	Temperate	Wohnsgehaig	grassland	grassland	semi-natural	Rendoll	brown	Ah1		T	no P	9.8	0.71		0.0719	0.072449		0.00733673
SD_74	1982	Germany	Temperate	Wohnsgehaig	grassland	grassland	semi-natural	Rendoll	brown	Ah2		T	no P	6.6	0.62		0.0494	0.0939394		0.00748485
SD_74	1982	Germany	Temperate	Wohnsgehaig	grassland	grassland	semi-natural	Rendoll	brown	Cv-Ah		S	no P	5	0.64		0.0301	0.128		0.00602
SD_74	1982	Germany	Temperate	Oberwaiz	grassland	grassland	semi-natural	Dystrochrept	raw	F-Ah		T	no P	9	0.49		0.0486	0.0544444		0.0054
SD_74	1982	Germany	Temperate	Oberwaiz	grassland	grassland	semi-natural	Dystrochrept	raw	Bv-Ah		T	no P	1.8	0.15		0.0147	0.0833333		0.00816667
SD_74	1982	Germany	Temperate	Oberwaiz	grassland	grassland	semi-natural	Dystrochrept	raw	Bv		S	no P	0.3	0.05		0.0055	0.166667		0.0183333
SD_74	1982	Germany	Temperate	Oberwaiz	grassland	grassland	semi-natural	Dystrochrept	raw	IICv		S	no P	0.5	0.04		0.001	0.08		0.002
SD_75	1955	New Zealand	Temperate	not given	grass	grassland	semi-natural	from greywacke	raw	A		T	difference	1.4	0.12	0.015		0.0857143	0.0107143
SD_75	1955	New Zealand	Temperate	not given	grass	grassland	semi-natural	from greywacke	raw	B		S	difference	0.5	0.06	0.016		0.12	0.032
SD_75	1955	New Zealand	Temperate	not given	grass	grassland	semi-natural	from greywacke	raw	C		S	difference	0.1	0.03	0.01		0.3	0.1
SD_75	1955	New Zealand	Temperate	not given	grass	grassland	semi-natural	from greywacke	raw	A		T	difference	2	0.17	0.017		0.085	0.0085
SD_75	1955	New Zealand	Temperate	not given	grass	grassland	semi-natural	from greywacke	raw	B		S	difference	0.7	0.12	0.024		0.171429	0.0342857
SD_75	1955	New Zealand	Temperate	not given	grass	grassland	semi-natural	from greywacke	raw	C		S	difference	0.4	0.06	0.004		0.15	0.01
SD_75	1955	New Zealand	Temperate	not given	grass	grassland	semi-natural	from loess derived from greywacke	raw	A		T	difference	4.2	0.29	0.054		0.0690476	0.0128571
SD_75	1955	New Zealand	Temperate	not given	grass	grassland	semi-natural	from loess derived from greywacke	raw	B		S	difference	2.4	0.2	0.046		0.0833333	0.0191667
SD_75	1955	New Zealand	Temperate	not given	grass	grassland	semi-natural	from loess derived from greywacke	raw	A		T	difference	4.7	0.28	0.066		0.0595745	0.0140426
SD_75	1955	New Zealand	Temperate	not given	grass	grassland	semi-natural	from loess derived from greywacke	raw	B		S	difference	1.3	0.07	0.022		0.0538462	0.0169231
SD_75	1955	New Zealand	Temperate	not given	grass	grassland	semi-natural	from loess derived from greywacke	raw	B		S	difference	1.3	0.09	0.017		0.0692308	0.0130769
SD_75	1955	New Zealand	Temperate	not given	grass & shrub	grassland	semi-natural	from loess derived from greywacke	raw	A		T	difference	7.7	0.4	0.063		0.0519481	0.00818182
SD_75	1955	New Zealand	Temperate	not given	grass & shrub	grassland	semi-natural	from loess derived from greywacke	raw	A		T	difference	2.9	0.15	0.025		0.0517241	0.00862069
SD_75	1955	New Zealand	Temperate	not given	grass & shrub	grassland	semi-natural	from loess derived from greywacke	raw	BC		S	difference	2.4	0.13	0.021		0.0541667	0.00875
SD_75	1955	New Zealand	Temperate	not given	grass & shrub	grassland	semi-natural	from greywacke	raw	A		T	difference	17	0.89	0.084		0.0523529	0.00494118
SD_75	1955	New Zealand	Temperate	not given	grass & shrub	grassland	semi-natural	from greywacke	raw	A		T	difference	6	0.33	0.051		0.055	0.0085
SD_75	1955	New Zealand	Temperate	not given	grass & shrub	grassland	semi-natural	from greywacke	raw	A		T	difference	3.1	0.16	0.029		0.0516129	0.00935484
SD_75	1955	New Zealand	Temperate	not given	grass & shrub	grassland	semi-natural	from greywacke	raw	B-BC		S	difference	5.1	0.21	0.034		0.0411765	0.00666667
SD_75	1955	New Zealand	Temperate	not given	grass	grassland	semi-natural	from greywacke	brown	A		T	difference	4.6	0.39	0.096		0.0847826	0.0208696
SD_75	1955	New Zealand	Temperate	not given	grass	grassland	semi-natural	from greywacke	brown	B		S	difference	1.8	0.15	0.06		0.0833333	0.0333333
SD_75	1955	New Zealand	Temperate	not given	grass	grassland	semi-natural	from greywacke	brown	C		S	difference	0.7	0.07	0.033		0.1	0.0471429
SD_75	1955	New Zealand	Temperate	not given	grass	grassland	semi-natural	from greywacke	brown	A		T	difference	5.8	0.31	0.04		0.0534483	0.00689655
SD_75	1955	New Zealand	Temperate	not given	grass	grassland	semi-natural	from greywacke	brown	B		S	difference	2	0.1	0.015		0.05	0.0075
SD_75	1955	New Zealand	Temperate	not given	grass	grassland	semi-natural	from greywacke	brown	C		S	difference	1.3	0.07	0.017		0.0538462	0.0130769
SD_75	1955	New Zealand	Temperate	not given	grass	grassland	semi-natural	from greywacke	brown	A		T	difference	15.1	0.7	0.038		0.0463576	0.00251656
SD_75	1955	New Zealand	Temperate	not given	grass	grassland	semi-natural	from greywacke	brown	B		S	difference	7.4	0.27	0.028		0.0364865	0.00378378
SD_75	1955	New Zealand	Temperate	not given	grass	grassland	semi-natural	from greywacke	brown	C		S	difference	1.3	0.06	0.018		0.0461538	0.0138462
SD_75	1955	New Zealand	Temperate	not given	grass	grassland	semi-natural	from greywacke	brown	A		T	difference	8.1	0.49	0.052		0.0604938	0.00641975
SD_75	1955	New Zealand	Temperate	not given	grass	grassland	semi-natural	from greywacke	brown	AB		T	difference	3.6	0.21	0.028		0.0583333	0.00777778
SD_75	1955	New Zealand	Temperate	not given	grass	grassland	semi-natural	from greywacke	brown	B		S	difference	1.6	0.09	0.031		0.05625	0.019375
SD_75	1955	New Zealand	Temperate	not given	grass	grassland	semi-natural	from greywacke	brown	C		S	difference	1	0.05	0.047		0.05	0.047
SD_75	1955	New Zealand	Temperate	not given	grass & shrub	grassland	semi-natural	from greywacke	podzolized	A		T	difference	4.8	0.22	0.012		0.0458333	0.0025
SD_75	1955	New Zealand	Temperate	not given	grass & shrub	grassland	semi-natural	from greywacke	podzolized	AB		T	difference	2.6	0.13	0.004		0.05	0.00153846
SD_75	1955	New Zealand	Temperate	not given	grass & shrub	grassland	semi-natural	from greywacke	podzolized	B		S	difference	1.4	0.07	0.005		0.05	0.00357143
SD_75	1955	New Zealand	Temperate	not given	grass & shrub	grassland	semi-natural	from greywacke	podzolized	C		S	difference	0.9	0.05	0.007		0.0555556	0.00777778
SD_75	1955	New Zealand	Temperate	not given	grass & shrub	grassland	semi-natural	from greywacke	podzolized	A		T	difference	7.6	0.32	0.025		0.0421053	0.00328947
SD_75	1955	New Zealand	Temperate	not given	grass & shrub	grassland	semi-natural	from greywacke	podzolized	A		T	difference	2.3	0.12	0.007		0.0521739	0.00304348
SD_75	1955	New Zealand	Temperate	not given	grass & shrub	grassland	semi-natural	from greywacke	podzolized	B		S	difference	1.5	0.08	0.005		0.0533333	0.00333333
SD_75	1955	New Zealand	Temperate	not given	grass & shrub	grassland	semi-natural	from greywacke	podzolized	B		S	difference	1	0.06	0.004		0.06	0.004
SD_75	1955	New Zealand	Temperate	not given	grass & shrub	grassland	semi-natural	from greywacke	podzolized	BC-C		S	difference	0.7	0.05	0.005		0.0714286	0.00714286
SD_75	1955	New Zealand	Temperate	not given	grass & shrub	grassland	semi-natural	from greywacke	podzolized	A		T	difference	4.2	0.15	0.007		0.0357143	0.00166667
SD_75	1955	New Zealand	Temperate	not given	grass & shrub	grassland	semi-natural	from greywacke	podzolized	A		T	difference	1.1	0.03	0.002		0.0272727	0.00181818
SD_75	1955	New Zealand	Temperate	not given	grass & shrub	grassland	semi-natural	from greywacke	podzolized	B		S	difference	0.9	0.05	0.007		0.0555556	0.00777778
SD_75	1955	New Zealand	Temperate	not given	grass & shrub	grassland	semi-natural	from greywacke	podzolized	B		S	difference	0.9	0.04	0.009		0.0444444	0.01
SD_75	1955	New Zealand	Temperate	not given	grass & shrub	grassland	semi-natural	from greywacke	podzolized	C		S	difference	0.5	0.03	0.011		0.06	0.022
SD_76	1975	Tanzania	Tropical	Mbarali	crops	arable	cultivated	Aquept	na		0 to 20	T	no P	2.8	0.155556		0.0119	0.0555556		0.00425
SD_76	1975	Tanzania	Tropical	Mbarali	crops	arable	cultivated	Aquept	na		20 to 50	S	no P	2.4	0.16		0.0091	0.0666667		0.00379167
SD_76	1975	Tanzania	Tropical	Mbarali	crops	arable	cultivated	Aquept	na		50 to 170	S	no P	1.5	0.1		0.0041	0.0666667		0.00273333
SD_76	1975	Tanzania	Tropical	Isalala	crops	arable	cultivated	Tropept	na		0 to 20	T	no P	4	0.307692		0.0232	0.0769231		0.0058
SD_76	1975	Tanzania	Tropical	Isalala	crops	arable	cultivated	Tropept	na		20 to 34	S	no P	2	0.166667		0.0126	0.0833333		0.0063
SD_76	1975	Tanzania	Tropical	Isalala	crops	arable	cultivated	Tropept	na		34 to 78	S	no P	0.9	0.09		0.0039	0.1		0.00433333
SD_76	1975	Tanzania	Tropical	Isalala	crops	arable	cultivated	Tropept	na		78 to 160	S	no P	0.3	0.0230769		0.0014	0.0769231		0.00466667
SD_76	1975	Tanzania	Tropical	Itatazya	crops	arable	cultivated	Ustox	na		0 to 23	T	no P	6	0.6		0.0385	0.1		0.00641667
SD_76	1975	Tanzania	Tropical	Itatazya	crops	arable	cultivated	Ustox	na		23 to 63	S	no P	5.3	0.378571		0.0399	0.0714286		0.0075283
SD_76	1975	Tanzania	Tropical	Itatazya	crops	arable	cultivated	Ustox	na		63 to 138	S	no P	3.4	0.283333		0.0159	0.0833333		0.00467647
SD_76	1975	Tanzania	Tropical	Itatazya	crops	arable	cultivated	Ustox	na		138 to 200	S	no P	2.5	0.208333		0.0096	0.0833333		0.00384
SD_76	1975	Tanzania	Tropical	Mbimba	crops	arable	cultivated	Ustult	na		0 to 24	T	no P	2.9	0.29		0.0217	0.1		0.00748276
SD_76	1975	Tanzania	Tropical	Mbimba	crops	arable	cultivated	Ustult	na		25 to 52	S	no P	1.2	0.12		0.0103	0.1		0.00858333
SD_76	1975	Tanzania	Tropical	Mbimba	crops	arable	cultivated	Ustult	na		52 to 116	S	no P	0.6	0.06		0.0124	0.1		0.0206667
SD_76	1975	Tanzania	Tropical	Mbimba	crops	arable	cultivated	Ustult	na		116 to 160	S	no P	0.5	0.0555556		0.0049	0.111111		0.0098
SD_76	1975	Tanzania	Tropical	Lwanjilo	crops	arable	cultivated	Ustalf	na		0 to 16	T	no P	3	0.3		0.0187	0.1		0.00623333
SD_76	1975	Tanzania	Tropical	Lwanjilo	crops	arable	cultivated	Ustalf	na		16 to 60	S	no P	1.9	0.19		0.0116	0.1		0.00610526
SD_76	1975	Tanzania	Tropical	Lwanjilo	crops	arable	cultivated	Ustalf	na		60 to 120	S	no P	1.2	0.1		0.0055	0.0833333		0.00458333
SD_76	1975	Tanzania	Tropical	Lwanjilo	crops	arable	cultivated	Ustalf	na		120 to 170	S	no P	1.2	0.0857143		0.0039	0.0714286		0.00325
SD_76	1975	Tanzania	Tropical	Lwanjilo	crops	arable	cultivated	Ustalf	na		170 to 210	S	no P	1.1	0.0916667		0.0034	0.0833333		0.00309091
SD_76	1975	Tanzania	Tropical	Olduroto	forest	forest	natural	Andept	raw		0 to 15	T	no P	5.3	0.6625		0.0398	0.125		0.00750943
SD_76	1975	Tanzania	Tropical	Olduroto	forest	forest	natural	Andept	raw		15 to 24	S	no P	4.7	0.522222		0.0393	0.111111		0.0083617
SD_76	1975	Tanzania	Tropical	Olduroto	forest	forest	natural	Andept	raw		24 to 40	S	no P	3.3	0.235714		0.02	0.0714286		0.00606061
[truncated: 35 more rows]

## Sheet: Notes
Results taken as far as possible from the original publications.
Assumed or estimated assignments are in italics.
Sampling dates may only be correct to the nearest 5 years.
Organic P extractions are classified into:				difference	total and inorganic measured separately, Porg is the difference
				extraction	organic P obtained by extraction with base
				no P	P not determined
				not clear	method not clear
				total assumed organic	only total P measured, assumed to be organic (peats)
SD_31 is missing because it was inadvertently duplicated (SD_12) when compiling the database.
SD_55 is missing because it was inadvertently duplicated (SD_03) when compiling the database.

## Sheet: References
REFERENCES
SD_01	NZ Soil Bureau 1968: Soils of New Zealand Part 3 NZ Soil Bur Bull 26(3)
SD_02	AF Harrison pers comm
SD_03	Huang WZ, Schoenau J J (1996) Can J Soil Sci 76, 373 385
SD_04	Pearson RW, Simonson RW (1939) Soil Sci Soc Am Proc 4, 162-167
SD_05	Evans CA, Rost CO (1945) Soil Sci 59, 125-138
SD_06	Syers JK, Adams JA, Walker TW (1970) J Soil Sci 21, 146-153
SD_07	Walthert L, Zimmermann S, Blaser P, Luster J, Lüscher P (2004) Waldböden der Schweiz Vol 1; Blaser P, Zimmermann S, Luster J, Walthert L, Lüscher P (2005) Waldböden der Schweiz Vol 2; Zimmermann S, Luster J, Blaser P, Walthert L, Lüscher P (2006) Waldböden der Schweiz Vol 3
SD_08	Cassagne N, Remaury M, Gauquelin T, Fabre A (2000) Geoderma 95, 161-172
SD_09	Parfitt RL, Yeates GW, Rossa DJ, Mackay AD, Budding PJ (2005) Appl Soil Ecol 28, 1-13
SD_10	Garman WL (1947) Proc Oklahoma Acad Sci, 89-100
SD_11	Walker TW, Adams AFR (1958) Soil Sci 85, 307-318
SD_12	Dormaar JF & Webster GR (1971) Can J Soil Sci 43, 27-34
SD_13	Wang J, Solomon D, Lehmann J, Zhang X, Amelung W (2006) Geoderma 133, 160-172
SD_14	Fitxgerald JW, Strickland TC, Ash JT (1985) Biogeochem 1, 155-167
SD_15	Förster S, Welp G, Scherer HW (2012) Plant Soil Env 316-321
SD_16	Talkner U, Jansen M, Beese FO (2009) European Journal of Soil Science 60, 338–346
SD_17	Trasar-Cepeda MC, Gil-Sotres F, Guitian-Ojea F (1990) Geoderma 27, 139-150
SD_18	Auten JT (1922) Soil Sci 13, 119-124
SD_19	Roberts TL, Stewart JWB, Bettany R (1985) Can J Soil Sci 65, 651-665; Roberts TL, Bettany R (1985) Can. J. Soil Sci. 65: 419-434
SD_20	Walker TW, Thapa BK, Adams AFR (1959) Soil Sci 87, 135-140
SD_21	Williams CH, Williams EG, Scott NM (1960) J Soil Science 11, 334-346
SD_22	Turner BL, Haygarth PM (2003) Soil Sci Soc Am J 67, 344–350
SD_23	Neptune AML, Tabatabai MA, Hanway JJ (1975) Soil Sci Soc Am Proc 39, 51-55
SD_24	Chen CR, Condron LM, Davis MR (2004) Biol Fertil Soils, 40, 313–322
SD_25	Han XZ, Tang C, Song CY, Wang SY, Qiao YF (2005) Plant and Soil 270: 47–56
SD_26	Makarov MI, Malysheva TI, Haumaier L, Alt HG, Zech W (1997) Geoderma 80, 61-73
SD_27	Šlepetienė A, Šlepetys J, Liaudanskienė I (2010) Zemdirbystė-Agriculture 97, 25-32
SD_28	Moore T, Blodau C, Turunen J, Roulet N, Ricard PJH (2004) Glob Change Biol 11, 356-367
SD_29	Hornibrook ERC, Longstaffe FJ, Fyfe WS, Bloom Y (2000) Geochem J 34, 237-245
SD_30	Sharpley AN, Jones CA, Gray C et al (1985) A Detailed Phosphorus Characterization of Seventy-Eight Soils, USDA ARS-31, 32pp
SD_32	Tipping, E.W., Smith, E.J., Lawlor, A.J., Lofts, S., Simon, B.M., Vincent, C.D., Stidson R, Rey-Castro C, Longworth H, Reynolds B, Hughes S, Brittain SA (2003). Hydrochemistry of organic soils. Final report. Report ref. WI/C01259/2 Centre for Ecology and Hydrology, UK (CEH Project Number: C01259)
SD_33	Emmett, B.A., Reynold,s B., Chamberlain, P.M., Rowe, E., Spurgeon, D., Brittain, S.A., Frogbrook Z, Hughes S, Lawlor AJ, Poskitt J, Potter E, Robinson DA, Scott A, Wood C, Woods C (2010) Countryside Survey: Soils Report from 2007. Technical Report No. 9/07 NERC/Centre for Ecology and Hydrology (CEH Project Number: C03259)
SD_34	Hayati, A.A. & Proctor, M.C.F. (1991). Limiting nutrrients in acid-mire vegetation - peat and plant analyses and experiments on plant - responses to added nutrients. J. Ecol., 79, 75-95.
SD_35	Scottish Soils Database
SD_36	Keller, J.K., Bauers, A.K., Bridgham, S.D., Kellogg, L.E. & Iversen, C.M. (2006). Nutrient control of microbial carbon cycling along an ombrotrophic-minerotrophic peatland gradient. J. Geophys. Res., 111, G03006
SD_37	Bragazza, L. & Gerdol, R. (1999). Hydrology, groundwater chemistry and peat chemistry in relation to habitat conditions in a mire on the South-eastern Alps of Italy. Plant Ecol., 144, 243-256.
SD_38	Bragazza, L. & Gerdol, R. (2002). Are nutrient availability and acidity-alkalinity gradients related in Sphagnum-dominated peatlands? J. Veg. Sci., 13, 473-482.
SD_39	Clarkson, B.R. & Schipper, L.A. (2004a). Vegetation and peat characteristics of restiad bogs on Chatham Island (Rekohu), New Zealand. New Zeal. J. Bot., 43, 365-365.
SD_40	Bridgham, S.D., Updegraff, K. & Pastor, J. (1998). Carbon, nitrogen, and phosphorus mineralization in northern wetlands. Ecology, 79, 1545-1561.
SD_41	Hill, B.H., Elonen, C.M., Jicha, T.M., Kolka, R.K., Lehto, L.L.P., Sebestyen, S.D., et al. (2014). Ecoenzymatic stoichiometry and microbial processing of organic matter in northern bogs and fens reveals a common P-limitation between peatland types. Biogeochemistry, 120, 203-224.
SD_42	Damman, A.W.H. (1978). Distribution and movement of elements in ombrotrophic peat bogs. Oikos, 30, 480-495.
SD_43	Minkkinen, K., Vasander, H., Jauhiainen, S., Karsisto, M. & Laine, J. (1999). Post-drainage changes in vegetation composition and carbon balance in Lakkasuo mire, Central Finland. Plant Soil, 207, 107-120.
SD_44	Moore, T.R., Trofymow, J.A., Siltanen, M. & Kozak, L.M. (2008). Litter decomposition and nitrogen and phosphorus dynamics in peatlands and uplands over 12 years in central Canada. Oecologia, 157, 317-325.
SD_45	Bragazza, L., Rydin, H. & Gerdol, R. (2005). Multiple gradients in mire vegetation: a comparison of a Swedish and an Italian bog. Plant Ecol., 177, 223-236.
SD_46	Turetsky, M.R., Wieder, R.K., Williams, C.J. & Vitt, D.H. (2000). Organic matter accumulation, peat chemistry, and permafrost melting in peatlands of boreal Alberta. Ecoscience, 7, 379-392.
SD_47	Pakarinen, P. & Gorham, E. (1984). Mineral element composition of Sphagnum fuscum peats collected from Minnesota, Mannitoba and Ontario. In: Proceedings of the International Peat Symposium, October 1983 (ed. Spigarelli, S.) Bemidji State University, Bemidji, pp. 471-479.	Page, S.E., Rieley, J.O., Shotyk, O.W. & Weiss, D. (1999). Interdependence of peat and vegetation in a tropical peat swamp forest. Philos. Trans. R. Soc. Lond. Ser. B-Biol. Sci., 354, 1885-1897.
SD_48	Richardson, C.J., Tilton, D.L., Kadlec, J.A., Chamie, J.P.M. & Wentz, W.A. (1978). Nutrient dynamics of northern wetland ecosystems. . In: Freshwater wetlands: ecological processes and management potential. (eds. Good, R.E., Whigham, D.F. & Simpson, R.L.). Academic Press, New York, pp. 217-241.
SD_49	R Laiho, 2014 pers. comm.
SD_50	Turetsky, M.R., Wieder, R.K., Williams, C.J. & Vitt, D.H. (2000). Organic matter accumulation, peat chemistry, and permafrost melting in peatlands of boreal Alberta. Ecoscience, 7, 379-392.
SD_51	Ellert BH, Bettany JR (1995) Can J Soil Sci 75, 529-538
SD_52	Tiessen H, Stewart JWB, Bettany JR (1982) Agronomy J 74, 831-835
SD_53	Perrott KW, Sarathchandra SU (1987) NZ J Agric Res 30, 249-259
SD_54	Roberts TL, Bettany JR, Stewart JWB (1989) Can J Soil Sci 69, 739-749
SD_56	Blum SC, Lehmann J, Solomon D, Caires EF, Reynaldo L, Alleoni F (2013) Geoderma 200-201, 156-164
SD_57	Nwoke OC, Vanluawe B, Diels J, Sanginga N, Osonubi O, Merckx R (2003) Agric Ecosys Environ 100, 285–294
SD_58	Resende JCF, Markewitz D, Klink CA, Bustamante MM, Davidson EA (2011) Biogeochem 105, 105–118
SD_59	Turner BL, Engelbrecht BMJ (2011) Biogeochemistry 103, 297–315
SD_60	Duffera M, Robarge WP (1999) Commun Soil Sci Plant Anal 27, 2799-2814
SD_61	Valdespino P, Romualdo R, Cadenazzi L, Campo J (2009) Ann For Sci 66, 107
SD_62	Quesada CA, Lloyd J, Schwarz M, Patiño S, Baker TR, Czimczik C, Fyllas NM, Martinelli L, Nardoto GB, Schmerler J, Santos AJB, Hodnett MG, Herrera R, Luizão FJ, Arneth A, Lloyd G, Dezzeo N, Hilke I, Kuhlmann I, Raessler M, Brand WA, Geilmann H, Moraes Filho JO, Carvalho FP, Araujo Fiho RN, Chaves JE, Cruz Junior OF, Pimental TP, Paiva R (2010) Biogeosci 7, 1515-1541
SD_63	Lilienfein J, Wilcke W, Angelo Ayarza M, Vilela L, do Carmo Lima S, Zech W (2000) Geoderma 96, 31–46
SD_64	Haque I, Walmsley D (1973) Ghan J Agric Sci 6, 173-175
SD_65	Dieter D, Elsenbeer H, Turner BL (2010) Catena 82, 118–125
SD_66	Acquaye DK, Kang BT (1987) Soil Sci 144, 43-52
SD_67	Wüst RAJ, Bustina RM, Lavkulich LM (2003) Catena 53, 133–163
SD_68	Cheesman, A.W., Turner, B.L. & Reddy, K.R. (2012). Soil Phosphorus Forms along a Strong Nutrient Gradient in a Tropical Ombrotrophic Wetland. Soil Sci. Soc. Am. J. , 76, 1496-1506.
SD_69	Page, S.E., Rieley, J.O., Shotyk, O.W. & Weiss, D. (1999). Interdependence of peat and vegetation in a tropical peat swamp forest. Philos. Trans. R. Soc. Lond. Ser. B-Biol. Sci., 354, 1885-1897.
SD_70	Anderson, J.A.R. (1983). The tropical peat swamps of western Malesia. In: Ecosystems of the world 4B. Mires: swamp, bog, fen and moor. (ed. Gore, A.J.P.). Elsevier Amsterdam, pp. 181-199.
SD_71	Pajunen, H. (1994). Physical and chemical properties of peat in Rwanda, Central Africa. Bull. Geol. Soc. Finl., 0, 1-61.
SD_72	Jones LHP, Cowling DW, Lockyer DR (1972) 114, 104-114
SD_73	Tabatabai MA, Bremner JM (1972) Agron J 64, 40-44
SD_74	Zucker A, Zech W (1985) Geoderma 36, 229-240
SD_75	Walker TW, Adams AFR (1959) Soil Sci 87, 1-10
SD_76	Singh BR, Uriyo AP, Kilasara M (1979) J Sci Food Agric 30, 8-14
SD_77	Scott NM, Anderson G (1976) J Sci Fd Agric 27, 358-366
SD_78	Freney JR (1961) Austral J Agric Res 12, 424-432; Spencer K, Freney JR (1960) Austral J Agric Res 11, 948-959
